# Supplementary material for: Natural genetic variation shapes root system responses to phytohormones in Arabidopsis
Source: Plant J. 2018 Sep 10;96(2):468–81. doi: 10.1111/tpj.14034 (PMC6220887; doi:10.1111/tpj.14034)
Supplement: Supplementary file 2 — Table S1 List of 192 Arabidopsis accessions used in this study Table S2 Percentage of the reference accession Col‐0 within the total variation, by condition and root trait Table S3 Hierarchical clustering of Arabidopsis accessions by condition, with cluster numbers Table S4 PCA of root traits of 192 Arabidopsis accessions Table S5 Euclidian distances of treatment responses in the RSA space defined by PC1 and PC2 Table S6 SNP/gene mapping for all significant associations Table S7 List of ABA bona fide genes Table S8 List of primer pairs used for qRT‐PCR Table S9 Root traits (mean) quantified in this study by accession/condition [file TPJ-96-468-s002.xlsx]

## Sheet: Supplemental Table 1
Supplemental Table 1. List of 192 Arabidopsis accessions used in this study
Accession Name	Accession ID
Aa-0	7000
Ag-0	6897
Ak-1	6987
Alc-0	6988
Algutsrum	8230
Ba4-1	8258
Bay-0	6899
Bch-1	7028
Benk-1	7008
Bla-1	7015
Boot-1	7026
Bor-1	5837
Bor-4	6903
BS-1	8270
Bu-0	8271
Bur-0	5719
C24	6906
Ca-0	7062
Cala-8	9152
CIBC-17	6907
Ler-1	6932
Cit-0	7075
Coc-1	5729
Col-0	6909
Dem-4	8233
Do-0	7102
DraII-1	8284
Eden-2	6913
Edinburgh-5	9302
Ei-2	6915
Ema-1	5736
Ep-0	7123
Es-0	7126
Fei-0	8215
FOR-5	936
Frd-1	5742
Ga-0	6919
Ge-0	8297
Gel-1	7143
Gie-0	7147
Gy-0	8214
Hey-1	7166
Hh-0	7169
Hi-0	8304
Hl-3	7172
Hs-0	8310
HSm	8236
In-0	8311
Is-0	8312
Jl-3	7424
Jm-1	7178
Ka-0	8314
Kelsterbach-4	8420
Kil-0	7192
Kin-0	6926
Kni-1	6040
Kno-18	6928
Koln	8239
Kr-0	7201
Kulturen-1	8240
Kz-1	6930
Kz-9	6931
La-1	7210
LAC-5	96
Lag1-6	9104
Lan-1	5752
LDV-58	149
Li-3	7224
Lisse	8430
Lm-2	8329
Lz-0	6936
Map-42	2057
Mh-0	7255
MIB-86	224
MNF-Pot-80	1874
MOG-11	236
NFA-10	6943
NFA-8	6944
No-0	7275
Nw-0	8348
Nw-4	7262
ÖMö2-3	7519
Or-0	7282
Or-1	6074
Ost-0	8351
Oy-0	6946
Pa-2	7291
PAR-8	262
Paw-26	2171
Per-1	8354
PHW-2	8243
Pi-2	7299
Pna-17	7523
Po-1	7309
Pog-0	7306
Pu2-23	6951
Pu2-7	6956
Rd-0	8366
Ren-1	6959
Rhen-1	7316
Rmx-A180	7525
Rou-0	7320
RRS-10	7515
RRS-7	7514
Se-0	6961
Sg-1	7344
Sh-0	7331
Si-0	7337
Sorbo	6963
Spr1-6	6965
Ste-3	2290
Tamm-2	6968
Tha-1	7353
Tiv-1	7355
Tottarp-2	6243
Ty-0	7351
Uk-1	7378
Ull2-3	6973
Ullapool-3	9308
Van-0	6977
Ven-1	7384
Vimmerby	8249
VOU-5	394
Wa-1	6978
WAR	7477
Wc-1	7404
Ws-2	6981
Wt-5	6982
Zdr-6	6985
Zu-1	7418
An-1	6898
Ren11	6960
Hau-0	7164
Hov4-1	8306
Mz-0	6940
MNE-Pin-31	2011
UKNW06-259	5494
UKNW06-040	5373
Co-4	7080
UKNW06-418	5590
Go-0	7151
Fi-1	7139
UK-2	7379
Co-3	7079
Vinslöv	9057
Fja1-1	8422
Ayu-Dag-3	9179
Cen-0	8275
Lu-1	8334
OMo2-1	7518
MIB-62	206
MOG-55	252
PON	264
UKID83	5788
UKID112	5816
UKID113	5817
IIME2.12	8631
IIPN3.86	8787
Ullapool-4	9309
KBS-Mac-16	1719
KBS-Mac-75	1743
MNF-Pot-8	1850
MNF-Pot-48	1859
MNF-Jac-32	1967
UKSW06-202	4802
UKSW06-280	4879
UKSE06-278	5122
UKSE06-315	5145
UKSE06-373	5175
UKSE06-565	5299
UKNW06-170	5444
UKNW06-460	5628
UKID14	5721
UKID15	5722
UKID21	5728
UKID34	5739
Igt-1	5746
UKID80	5785
UKID101	5805
UKID108	5812
En-T	7121
Ge-1	7145
Ors-2	7284
Wag-3	7390
Wt-3	7408
PHW-28	7498
Lerik1-6	9077
UKID33	5738
11PNA4.116	8811
RMX413.7	9012
UKID39	5744
11PNA1.4	8725

## Sheet: Supplemental Table 2
Supplemental Table 2. Percentage of the reference accession Col-0 within the total variation, by condition and root trait.
ACC_ID	Treat	Mean(P)	Mean(R)	Mean(LRL)	Mean(LR.no)	Mean(P2)	Mean(LRD_P)	Mean(LRD_R)	Mean(TLRL)	Mean(TRL)	Mean(LRR)
6909	ABA	0.9	0.7	0.7	0.7	0.9	0.7	0.7	0.7	0.9	0.6
6909	C	1	0.9	1	0.8	1	0.6	0.5	0.9	1	0.8
6909	CK	1	1	1	0.9	0.9	0.8	0.6	1	1	1
6909	IAA	0.9	0.9	0.5	0.7	0.4	0.3	0.1	0.6	0.8	0.3

## Sheet: Supplemental Table 3
ACC_ID	C-Cluster.No	IAA-Cluster.No	ABA-Cluster.No	CK-Cluster.No
149	1	1	1	1
1719	3	2	3	2
1743	4	1	3	1
1850	4	1	1	2
1859	1	1	1	1
1874	1	1	1	1
1967	1	1	1	1
2011	4	2	5	2
2057	1	2	1	1
206	1	1	1	1
2171	1	1	1	1
224	1	2	1	1
2290	1	1	1	1
236	1	5	1	1
252	1	5	1	1
262	1	1	1	1
264	4	1	1	2
394	1	1	1	1
4802	1	1	1	2
4879	4	2	1	2
5122	1	1	1	1
5145	1	1	1	1
5175	1	5	1	1
5299	3	1	2	1
5373	1	1	1	1
5444	4	1	1	1
5494	4	1	1	1
5590	1	5	1	1
5628	1	1	1	1
5719	1	2	1	1
5721	1	5	1	1
5722	1	1	1	1
5728	1	7	1	1
5729	1	1	1	1
5736	1	2	1	1
5738	1	1	1	1
5739	4	1	1	1
5742	1	1	1	1
5744	1	1	1	1
5746	1	1	1	1
5752	1	2	1	1
5785	1	1	1	1
5788	1	2	1	1
5805	2	1	1	1
5812	1	5	1	1
5816	1	1	1	1
5817	1	1	1	1
5837	4	1	1	1
6040	1	2	1	1
6074	1	1	1	1
6243	1	1	1	1
6897	1	1	1	1
6898	1	1	1	1
6899	1	1	1	1
6903	4	1	1	1
6906	5	7	1	1
6907	1	1	1	2
6909	4	2	1	3
6913	4	2	1	2
6915	4	2	1	2
6919	4	2	6	2
6926	1	1	1	1
6928	1	3	1	1
6930	3	6	5	2
6931	4	2	1	2
6932	4	2	4	2
6936	4	2	1	2
6940	4	1	5	1
6943	1	2	1	1
6944	1	1	1	1
6946	1	2	1	1
6951	1	1	1	2
6956	4	1	2	1
6959	1	1	1	1
6960	1	1	1	1
6961	4	1	1	2
6963	3	6	5	3
6965	1	1	1	2
6968	1	4	1	1
6973	4	2	NA	2
6977	1	1	1	1
6978	4	2	1	1
6981	4	2	1	1
6982	1	2	1	1
6985	1	1	2	1
6987	1	1	1	1
6988	1	5	1	1
7000	1	1	1	1
7008	4	3	1	1
7015	1	2	1	1
7026	1	1	1	1
7028	1	1	1	1
7062	4	2	5	2
7075	1	1	1	1
7079	1	5	1	1
7080	1	1	3	1
7102	4	2	1	2
7121	1	1	1	1
7123	1	1	1	1
7126	4	2	2	1
7139	1	1	1	1
7143	1	2	1	2
7145	1	1	1	1
7147	4	2	1	2
7151	4	1	4	1
7164	4	3	7	2
7166	1	1	1	1
7169	1	2	1	1
7172	4	6	1	2
7178	1	5	1	1
7192	1	1	1	1
7201	4	1	5	1
7210	4	2	1	2
7224	4	2	1	1
7255	4	2	5	2
7262	4	6	1	2
7275	4	2	1	2
7282	4	6	3	3
7284	1	1	1	1
7291	1	1	1	1
7299	1	1	2	1
7306	1	1	1	1
7309	1	2	1	1
7316	1	2	1	1
7320	1	1	1	1
7331	4	6	3	2
7337	3	2	3	2
7344	1	2	5	1
7351	1	2	1	1
7353	1	2	1	2
7355	1	3	1	2
7378	6	8	8	5
7379	1	5	1	1
7384	1	1	1	2
7390	1	1	1	1
7404	3	2	5	2
7408	4	2	1	1
7418	4	2	1	1
7424	1	1	2	2
7477	1	1	1	1
7498	1	1	1	1
7514	1	1	1	1
7515	1	2	1	1
7518	1	1	1	1
7519	1	1	1	1
7523	1	2	1	1
7525	1	1	1	1
8214	4	2	1	1
8215	1	1	1	1
8230	1	1	2	1
8233	1		1	1
8236	1	2	1	1
8239	4	2	3	2
8240	1	1	1	1
8243	1	2	1	2
8249		1	1	1
8258	1	2	1	1
8270	1	1	1	1
8271	4	2	5	1
8275	1	1	1	1
8284	5		1	1
8297	1	1	1	1
8304	1	1	1	1
8306	1	1	1	1
8310	1	2	1	1
8311	3	2	1	2
8312	1	2	1	1
8314	1	4	1	1
8329	1	2	1	1
8334	4	6	2	3
8348	1	1	1	1
8351		2	5	1
8354	1	1	1	1
8366	4	6	1	3
8420	1	1	1	1
8422	4	2	2	2
8430	1	6	1	2
8631	1	1	1	2
8725	1	5	1	1
8787	1	1	1	1
8811	1	5	2	1
9012	1	5	1	1
9057	4	2	3	1
9077	1	5	1	1
9104	4	2	3	4
9152	1	1	1	1
9179	4	2	1	1
9302	1	2	1	1
9308	1	1	1	1
9309	4	1	1	1
936	1	1	1	1
96	1	1	1	1

## Sheet: Supplemental Table 4
Trait	PC1	PC2	PC3	PC4	PC5	PC6	PC7	PC8	PC9
Mean(P)	-0.32401	0.87995	-0.31038	0.11833	-0.02417	-0.05072	0.08313	0.01606	0.00566
Mean(R)	0.92324	0.1573	-0.23719	0.03543	-0.20628	0.11803	-0.06979	0.06335	-0.00311
Mean(LRL)	0.37446	0.72337	0.53549	-0.13576	-0.16777	0.01465	0.05174	-0.01717	0.00256
Mean(LR.no)	0.97589	-0.06971	-0.17447	0.00884	0.00915	0.0571	0.01656	-0.08457	0.03868
Mean(P2)	-0.70835	0.63604	0.13708	0.07937	0.19548	0.16968	-0.03996	0.00178	0.00245
Mean(LRD_P)	0.95133	-0.24265	-0.05845	0.02656	0.07252	0.08554	0.13458	-0.01538	-0.03234
Mean(LRD_R)	0.85802	0.01686	0.27593	0.42722	0.02204	-0.05777	-0.03237	0.00077	-0.00089
Mean(TLRL)	0.94518	0.23761	0.00913	-0.16061	0.09912	-0.03909	-0.10634	-0.03586	-0.01867
Mean(TRL)	0.4632	0.85042	-0.2301	-0.0304	0.05606	-0.06811	-0.01648	-0.0147	-0.00972
Mean(LRR)	0.96472	-0.01508	0.1058	-0.12633	0.17354	-0.03082	0.03671	0.09496	0.02219
Percent	62.315	25.708	6.324	2.66	1.584	0.665	0.484	0.225	0.035
Cumulative Percent	62.315	88.023	94.347	97.006	98.59	99.256	99.74	99.965	100

## Sheet: Supplemental Table 5
Supplemental Table 5. Euclidian distance of treatment responses in the RSA space defined by PC1 and PC2.
ACC_ID	Name	AVG_Distance	Z-score
6944	NFA-8	2.11991	-1.19656
6928	Kno-18	2.28229	-1.16209
8420	Kelsterbach-4	2.60474	-1.09364
6988	Alc-0	2.62585	-1.08916
9077	Lerik1-6	2.72532	-1.06805
5590	UKNW06-418	2.80062	-1.05206
5744	UKID39	2.81852	-1.04826
5746	Igt-1	2.83842	-1.04404
8215	Fei-0	2.86182	-1.03907
1874	MNF-Pot-80	2.88954	-1.03319
262	PAR-8	2.9988	-1.00999
8725	11PNA1.4	3.00628	-1.00841
6897	Ag-0	3.01857	-1.0058
252	MOG-55	3.09531	-0.989507
6906	C24	3.17565	-0.972453
8314	Ka-0	3.2163	-0.963824
8312	Is-0	3.36161	-0.932978
7291	Pa-2	3.51138	-0.901186
6040	Kni-1	3.51701	-0.899991
6987	Ak-1	3.55692	-0.891519
149	LDV-58	3.56718	-0.889341
5805	UKID101	3.58308	-0.885965
9308	Ullapool-3	3.58798	-0.884927
7028	Bch-1	3.58995	-0.884507
7000	Aa-0	3.59544	-0.883343
2171	Paw-26	3.6022	-0.881906
7299	Pi-2	3.63078	-0.87584
5729	Coc-1	3.64271	-0.873308
5175	UKSE06-373	3.65721	-0.870231
936	FOR-5	3.66859	-0.867815
7498	PHW-28	3.69341	-0.862545
7255	Mh-0	3.84299	-0.830794
7145	Ge-1	3.84608	-0.830138
96	LAC-5	3.97263	-0.803274
7525	Rmx-A180	3.98107	-0.801483
5628	UKNW06-460	4.02945	-0.791214
7519	ÖMö2-3	4.12484	-0.770963
7344	Sg-1	4.14024	-0.767694
5728	UKID21	4.14393	-0.766911
6960	Ren11	4.24445	-0.745575
8243	PHW-2	4.25202	-0.743967
7080	Co-4	4.26853	-0.740462
5721	UKID14	4.29198	-0.735484
7518	OMo2-1	4.32763	-0.727918
7015	Bla-1	4.40719	-0.711029
7523	Pna-17	4.43823	-0.70444
7026	Boot-1	4.53268	-0.68439
5742	Frd-1	4.55609	-0.67942
7139	Fi-1	4.6043	-0.669186
7355	Tiv-1	4.61509	-0.666897
5738	UKID33	4.63311	-0.663072
8787	IIPN3.86	4.64172	-0.661245
224	MIB-86	4.66032	-0.657296
7514	RRS-7	4.66809	-0.655647
8430	Lisse	4.72767	-0.642999
5788	UKID83	4.78224	-0.631416
8306	Hov4-1	4.82006	-0.623388
7384	Ven-1	4.92343	-0.601445
7275	No-0	4.94055	-0.597809
6926	Kin-0	4.958	-0.594106
7424	Jl-3	5.01003	-0.583061
5812	UKID108	5.02092	-0.58075
5722	UKID15	5.23555	-0.53519
9012	RMX413.7	5.23965	-0.534319
5373	UKNW06-040	5.25023	-0.532072
7169	Hh-0	5.25933	-0.530141
7390	Wag-3	5.30381	-0.5207
6985	Zdr-6	5.32507	-0.516187
6074	Or-1	5.3741	-0.505779
7320	Rou-0	5.4315	-0.493594
9104	Lag1-6	5.48985	-0.481209
6943	NFA-10	5.49314	-0.480509
5719	Bur-0	5.50719	-0.477527
7192	Kil-0	5.53911	-0.470751
5752	Lan-1	5.61716	-0.454183
8239	Koln	5.63582	-0.450223
7309	Po-1	5.68878	-0.438981
7178	Jm-1	5.71143	-0.434173
8811	11PNA4.116	5.72663	-0.430945
6951	Pu2-23	5.74098	-0.427899
7062	Ca-0	5.77503	-0.420671
6965	Spr1-6	5.81064	-0.413113
4802	UKSW06-202	5.85326	-0.404064
7172	Hl-3	5.98355	-0.376408
6898	An-1	6.01061	-0.370663
7306	Pog-0	6.04792	-0.362744
6946	Oy-0	6.10019	-0.351648
6959	Ren-1	6.14388	-0.342374
5145	UKSE06-315	6.15428	-0.340166
5785	UKID80	6.21637	-0.326986
1859	MNF-Pot-48	6.23341	-0.323369
6936	Lz-0	6.23893	-0.322198
1967	MNF-Jac-32	6.25125	-0.319583
5817	UKID113	6.2701	-0.31558
8348	Nw-0	6.41485	-0.284853
6977	Van-0	6.48858	-0.269203
1850	MNF-Pot-8	6.50937	-0.264789
7079	Co-3	6.55134	-0.25588
8297	Ge-0	6.6103	-0.243365
236	MOG-11	6.69764	-0.224825
8329	Lm-2	6.78872	-0.205491
7284	Ors-2	6.80768	-0.201467
9152	Cala-8	6.8277	-0.197216
6982	Wt-5	6.8811	-0.185881
8270	BS-1	6.89498	-0.182934
7143	Gel-1	6.92464	-0.176639
6968	Tamm-2	6.94567	-0.172175
8258	Ba4-1	7.05354	-0.149276
6961	Se-0	7.10243	-0.138898
7166	Hey-1	7.11143	-0.136988
6243	Tottarp-2	7.1618	-0.126295
7123	Ep-0	7.32951	-0.090695
9302	Edinburgh-5	7.45537	-0.0639776
8366	Rd-0	7.46718	-0.0614709
7075	Cit-0	7.50502	-0.0534397
7353	Tha-1	7.55018	-0.0438525
8631	IIME2.12	7.57391	-0.0388153
7418	Zu-1	7.58506	-0.036449
7515	RRS-10	7.7214	-0.00750779
7008	Benk-1	7.79062	0.00718611
7316	Rhen-1	7.80266	0.00974222
8304	Hi-0	7.81854	0.0131129
6919	Ga-0	7.86042	0.0220023
5122	UKSE06-278	7.86187	0.0223111
9057	Vinslöv	7.90296	0.0310342
8230	Algutsrum	7.96016	0.043175
8236	HSm	7.97078	0.0454303
264	PON	7.98635	0.0487357
6915	Ei-2	8.06495	0.0654189
6932	Ler-1	8.13536	0.0803658
7477	WAR	8.15796	0.0851626
7210	La-1	8.30955	0.117342
7262	Nw-4	8.51855	0.161708
7164	Hau-0	8.86458	0.235161
8240	Kulturen-1	8.96779	0.257069
7102	Do-0	9.04454	0.273361
6899	Bay-0	9.08673	0.282317
6907	CIBC-17	9.12571	0.290593
8354	Per-1	9.13334	0.292211
2057	Map-42	9.24236	0.315355
7151	Go-0	9.27908	0.323149
7378	Uk-1	9.45775	0.361075
6940	Mz-0	9.46222	0.362025
5736	Ema-1	9.64308	0.400417
8214	Gy-0	9.76483	0.42626
5816	UKID112	10.2159	0.522004
394	VOU-5	10.2971	0.539255
7121	En-T	10.357	0.551967
7147	Gie-0	10.3704	0.554811
206	MIB-62	10.3971	0.560481
6913	Eden-2	10.6634	0.616997
9179	Ayu-Dag-3	10.7856	0.642947
7201	Kr-0	10.8563	0.657956
1743	KBS-Mac-75	10.8883	0.664746
4879	UKSW06-280	11.5462	0.804396
8310	Hs-0	12.1202	0.92624
8275	Cen-0	12.2506	0.953927
9309	Ullapool-4	12.4492	0.996093
8311	In-0	12.4816	1.00297
6956	Pu2-7	12.8087	1.07239
6903	Bor-4	12.8575	1.08276
6963	Sorbo	13.1614	1.14727
5837	Bor-1	13.1795	1.15111
7224	Li-3	13.356	1.18857
2011	MNE-Pin-31	13.4285	1.20397
8334	Lu-1	13.4401	1.20643
5739	UKID34	14.0269	1.33099
7282	Or-0	14.1072	1.34804
2290	Ste-3	14.1779	1.36304
5444	UKNW06-170	14.2113	1.37013
7331	Sh-0	15.7377	1.69414
8422	Fja1-1	15.9453	1.73821
6930	Kz-1	16.0979	1.77061
6981	Ws-2	16.2718	1.80751
6931	Kz-9	16.4972	1.85538
7126	Es-0	17.3658	2.03974
7351	Ty-0	17.4867	2.06541
7404	Wc-1	17.5195	2.07238
6978	Wa-1	18.3539	2.24951
1719	KBS-Mac-16	18.4237	2.26431
5494	UKNW06-259	19.1482	2.4181
6909	Col-0	19.4547	2.48317
7379	UK-2	20.1206	2.62452
8271	Bu-0	20.3841	2.68045
5299	UKSE06-565	22.8487	3.20363
7337	Si-0	26.7178	4.02495
7408	Wt-3	27.6276	4.21807
6973	Ull2-3	NA	NA
8233	Dem-4	NA	NA
8249	Vimmerby	NA	NA
8284	DraII-1	NA	NA
8351	Ost-0	NA	NA
		7.75676

## Sheet: Supplemental Table 6
Supplemental Table 6. SNP/Gene mapping for all significant associations
Original_file	Chromosome	SNP_pos	GWAS p-value	Neg(log)	Benjamini Hochberg	FDR_rejected	FDR_adjusted_p-value	Gene_start	Gene_end	Gene_orientation	Distance Gene	SNP relative position	target AGI	target element type	short symbol	long symbol	short description	long description
gwas_ABA_Mean(LR.no).csv	1	3464235	1.88174e-07	6.72544	6.05	1	0.009666	3453228	3460620	+	-11007	downstream	AT1G10490	gene	None	None	None	ID=AT1G10490;Note=protein_coding_gene;Name=AT1G10490
gwas_ABA_Mean(LR.no).csv	1	3464235	1.88174e-07	6.72544	6.05	1	0.009666	3453228	3460620	+	-11007	downstream	AT1G10490.1	mRNA	None	None	Domain of unknown function (DUF1726) ;Putative ATPase (DUF699)	CONTAINS InterPro DOMAIN/s: Domain of unknown function DUF1726 (InterPro:IPR013562), Domain of unknown function DUF699, exodeoxyribonuclease V alpha chain (InterPro:IPR007807); BEST Arabidopsis thaliana protein match is: Domain of unknown function (DUF1726) ;Putative ATPase (DUF699) (TAIR:AT3G57940.1); Has 1351 Blast hits to 1310 proteins in 616 species: Archae - 139; Bacteria - 698; Metazoa - 17…
gwas_ABA_Mean(LR.no).csv	1	3464235	1.88174e-07	6.72544	6.05	1	0.009666	3461635	3465786	+	-2600	in gene	AT1G10510	gene	emb2004	embryo defective 2004	None	ID=AT1G10510;Note=protein_coding_gene;Name=AT1G10510
gwas_ABA_Mean(LR.no).csv	1	3464235	1.88174e-07	6.72544	6.05	1	0.009666	3461635	3465786	+	-2600	in gene	AT1G10510.1	mRNA	emb2004	embryo defective 2004	RNI-like superfamily protein	embryo defective 2004 (emb2004); INVOLVED IN: embryo development ending in seed dormancy; LOCATED IN: mitochondrion, chloroplast, plastid, chloroplast envelope; EXPRESSED IN: 23 plant structures; EXPRESSED DURING: 13 growth stages; BEST Arabidopsis thaliana protein match is: RAN GTPase activating protein 1 (TAIR:AT3G63130.2); Has 21704 Blast hits to 6781 proteins in 315 species: Archae - 0; Bacte…
gwas_ABA_Mean(LR.no).csv	1	3464235	1.88174e-07	6.72544	6.05	1	0.009666	3465964	3469248	+	1729	upstream	AT1G10520	gene	Pol{lambda}	DNA polymerase {lambda}	None	ID=AT1G10520;Note=protein_coding_gene;Name=AT1G10520
gwas_ABA_Mean(LR.no).csv	1	3464235	1.88174e-07	6.72544	6.05	1	0.009666	3465964	3469248	+	1729	upstream	AT1G10520.1	mRNA	Pol{lambda}	DNA polymerase {lambda}	DNA polymerase lambda (POLL)	DNA polymerase lambda (POLL); FUNCTIONS IN: DNA binding, DNA-directed DNA polymerase activity, catalytic activity, nucleotidyltransferase activity; INVOLVED IN: DNA repair, DNA replication; LOCATED IN: intracellular; EXPRESSED IN: cultured cell; CONTAINS InterPro DOMAIN/s: Nucleotidyl transferase domain (InterPro:IPR002934), DNA-directed DNA polymerase, family X, beta-like (InterPro:IPR002008), D…
gwas_ABA_Mean(LR.no).csv	1	3464235	1.88174e-07	6.72544	6.05	1	0.009666	3469580	3471488	+	5345	upstream	AT1G10522	gene	PRIN2	PLASTID REDOX INSENSITIVE 2	None	ID=AT1G10522;Note=protein_coding_gene;Name=AT1G10522
gwas_ABA_Mean(LR.no).csv	1	3464235	1.88174e-07	6.72544	6.05	1	0.009666	3469636	3471488	+	5401	upstream	AT1G10522.1	mRNA	PRIN2	PLASTID REDOX INSENSITIVE 2		unknown protein; FUNCTIONS IN: molecular_function unknown; INVOLVED IN: biological_process unknown; LOCATED IN: chloroplast; EXPRESSED IN: 23 plant structures; EXPRESSED DURING: 13 growth stages; Has 24 Blast hits to 24 proteins in 8 species: Archae - 0; Bacteria - 0; Metazoa - 0; Fungi - 0; Plants - 24; Viruses - 0; Other Eukaryotes - 0 (source: NCBI BLink).
gwas_ABA_Mean(LR.no).csv	1	3464235	1.88174e-07	6.72544	6.05	1	0.009666	3469580	3471483	+	5345	upstream	AT1G10522.2	mRNA	PRIN2	PLASTID REDOX INSENSITIVE 2		unknown protein; FUNCTIONS IN: molecular_function unknown; INVOLVED IN: biological_process unknown; LOCATED IN: chloroplast; EXPRESSED IN: 23 plant structures; EXPRESSED DURING: 13 growth stages; Has 24 Blast hits to 24 proteins in 8 species: Archae - 0; Bacteria - 0; Metazoa - 0; Fungi - 0; Plants - 24; Viruses - 0; Other Eukaryotes - 0 (source: NCBI BLink).
gwas_ABA_Mean(LR.no).csv	1	3464235	1.88174e-07	6.72544	6.05	1	0.009666	3473459	3473602	+	9224	upstream	sORF0199	sorf	None	None	None	sORF0199.1;protein_coding
gwas_ABA_Mean(LR.no).csv	1	3464235	1.88174e-07	6.72544	6.05	1	0.009666	3460000	3461485	-	-2750	upstream	AT1G10500	gene	CPISCA	chloroplast-localized ISCA-like protein	None	ID=AT1G10500;Note=protein_coding_gene;Name=AT1G10500
gwas_ABA_Mean(LR.no).csv	1	3464235	1.88174e-07	6.72544	6.05	1	0.009666	3460000	3461485	-	-2750	upstream	AT1G10500.1	mRNA	CPISCA	chloroplast-localized ISCA-like protein	chloroplast-localized ISCA-like protein	chloroplast-localized ISCA-like protein (CPISCA); CONTAINS InterPro DOMAIN/s: FeS cluster insertion, C-terminal, conserved site (InterPro:IPR017870), FeS cluster biogenesis (InterPro:IPR000361), FeS cluster insertion (InterPro:IPR016092); BEST Arabidopsis thaliana protein match is: Iron-sulphur cluster biosynthesis family protein (TAIR:AT5G03905.1); Has 10385 Blast hits to 10384 proteins in 1842 …
gwas_ABA_Mean(LR.no).csv	1	3464235	1.88174e-07	6.72544	6.05	1	0.009666	3471456	3472672	-	8437	downstream	AT1G10530	gene	None	None	None	ID=AT1G10530;Note=protein_coding_gene;Name=AT1G10530
gwas_ABA_Mean(LR.no).csv	1	3464235	1.88174e-07	6.72544	6.05	1	0.009666	3471456	3472672	-	8437	downstream	AT1G10530.1	mRNA	None	None		unknown protein; FUNCTIONS IN: molecular_function unknown; INVOLVED IN: N-terminal protein myristoylation; BEST Arabidopsis thaliana protein match is: unknown protein (TAIR:AT1G60010.1); Has 143 Blast hits to 143 proteins in 14 species: Archae - 0; Bacteria - 0; Metazoa - 0; Fungi - 0; Plants - 143; Viruses - 0; Other Eukaryotes - 0 (source: NCBI BLink).
gwas_ABA_Mean(LR.no).csv	5	21621187	4.63847e-07	6.33363	6.05	1	0.013412	21615825	21615932	+	-5362	downstream	sORF7619	sorf	None	None	None	sORF7619.1;protein_coding
gwas_ABA_Mean(LR.no).csv	5	21621187	4.63847e-07	6.33363	6.05	1	0.013412	21623548	21623661	+	2361	upstream	sORF7621	sorf	None	None	None	sORF7621.1;protein_coding
gwas_ABA_Mean(LR.no).csv	5	21621187	4.63847e-07	6.33363	6.05	1	0.013412	21617813	21619267	-	-1920	upstream	AT5G53290	gene	CRF3	cytokinin response factor 3	None	ID=AT5G53290;Note=protein_coding_gene;Name=AT5G53290
gwas_ABA_Mean(LR.no).csv	5	21621187	4.63847e-07	6.33363	6.05	1	0.013412	21617813	21619267	-	-1920	upstream	AT5G53290.1	mRNA	CRF3	cytokinin response factor 3	cytokinin response factor 3	cytokinin response factor 3 (CRF3); CONTAINS InterPro DOMAIN/s: DNA-binding, integrase-type (InterPro:IPR016177), Pathogenesis-related transcriptional factor/ERF, DNA-binding (InterPro:IPR001471); BEST Arabidopsis thaliana protein match is: cytokinin response factor 4 (TAIR:AT4G27950.1); Has 1807 Blast hits to 1807 proteins in 277 species: Archae - 0; Bacteria - 0; Metazoa - 736; Fungi - 347; Pla…
gwas_ABA_Mean(LR.no).csv	5	21621187	4.63847e-07	6.33363	6.05	1	0.013412	21628475	21628633	-	7446	downstream	sORF7622	sorf	None	None	None	sORF7622.1;protein_coding
gwas_ABA_Mean(LR.no).csv	5	21621187	4.63847e-07	6.33363	6.05	1	0.013412	21619411	21619563	-	-1624	upstream	sORF7620	sorf	None	None	None	sORF7620.1;protein_coding
gwas_ABA_Mean(LRD_P).csv	3	18730847	2.00147e-07	6.69865	5.96	1	0.00589	18722415	18723135	+	-8432	downstream	AT3G50450	gene	HR1	homolog of RPW8 1	None	ID=AT3G50450;Note=protein_coding_gene;Name=AT3G50450
gwas_ABA_Mean(LRD_P).csv	3	18730847	2.00147e-07	6.69865	5.96	1	0.00589	18722415	18723135	+	-8432	downstream	AT3G50450.1	mRNA	HR1	homolog of RPW8 1	homolog of RPW8 1	homolog of RPW8 1 (HR1); FUNCTIONS IN: molecular_function unknown; INVOLVED IN: response to other organism; LOCATED IN: endomembrane system; CONTAINS InterPro DOMAIN/s: Powdery mildew resistance protein, RPW8 domain (InterPro:IPR008808); BEST Arabidopsis thaliana protein match is: homolog of RPW8 3 (TAIR:AT3G50470.1); Has 106 Blast hits to 106 proteins in 12 species: Archae - 0; Bacteria - 0; Met…
gwas_ABA_Mean(LRD_P).csv	3	18730847	2.00147e-07	6.69865	5.96	1	0.00589	18727840	18728649	+	-3007	downstream	AT3G50460	gene	HR2	homolog of RPW8 2	None	ID=AT3G50460;Note=protein_coding_gene;Name=AT3G50460
gwas_ABA_Mean(LRD_P).csv	3	18730847	2.00147e-07	6.69865	5.96	1	0.00589	18727840	18728649	+	-3007	downstream	AT3G50460.1	mRNA	HR2	homolog of RPW8 2	homolog of RPW8 2	homolog of RPW8 2 (HR2); CONTAINS InterPro DOMAIN/s: Powdery mildew resistance protein, RPW8 domain (InterPro:IPR008808); BEST Arabidopsis thaliana protein match is: homolog of RPW8 3 (TAIR:AT3G50470.1); Has 107 Blast hits to 107 proteins in 13 species: Archae - 0; Bacteria - 0; Metazoa - 0; Fungi - 2; Plants - 104; Viruses - 0; Other Eukaryotes - 1 (source: NCBI BLink).
gwas_ABA_Mean(LRD_P).csv	3	18730847	2.00147e-07	6.69865	5.96	1	0.00589	18729054	18730269	+	-1793	downstream	AT3G50470	gene	MLA10	INTRACELLULAR MILDEW A 10	None	ID=AT3G50470;Note=protein_coding_gene;Name=AT3G50470
gwas_ABA_Mean(LRD_P).csv	3	18730847	2.00147e-07	6.69865	5.96	1	0.00589	18729054	18730269	+	-1793	downstream	AT3G50470.1	mRNA	MLA10	INTRACELLULAR MILDEW A 10	homolog of RPW8 3	homolog of RPW8 3 (HR3); CONTAINS InterPro DOMAIN/s: Powdery mildew resistance protein, RPW8 domain (InterPro:IPR008808); BEST Arabidopsis thaliana protein match is: homolog of RPW8 2 (TAIR:AT3G50460.1); Has 133 Blast hits to 132 proteins in 16 species: Archae - 0; Bacteria - 0; Metazoa - 2; Fungi - 2; Plants - 123; Viruses - 0; Other Eukaryotes - 6 (source: NCBI BLink).
gwas_ABA_Mean(LRD_P).csv	3	18730847	2.00147e-07	6.69865	5.96	1	0.00589	18733068	18734388	+	2221	upstream	AT3G50480	gene	HR4	homolog of RPW8 4	None	ID=AT3G50480;Note=protein_coding_gene;Name=AT3G50480
gwas_ABA_Mean(LRD_P).csv	3	18730847	2.00147e-07	6.69865	5.96	1	0.00589	18733068	18734388	+	2221	upstream	AT3G50480.1	mRNA	HR4	homolog of RPW8 4	homolog of RPW8 4	homolog of RPW8 4 (HR4); FUNCTIONS IN: molecular_function unknown; INVOLVED IN: response to other organism; LOCATED IN: endomembrane system; EXPRESSED IN: 20 plant structures; EXPRESSED DURING: 11 growth stages; CONTAINS InterPro DOMAIN/s: Powdery mildew resistance protein, RPW8 domain (InterPro:IPR008808); BEST Arabidopsis thaliana protein match is: homolog of RPW8 3 (TAIR:AT3G50470.1); Has 106 …
gwas_ABA_Mean(LRD_P).csv	3	18730847	2.00147e-07	6.69865	5.96	1	0.00589	18738630	18739261	+	7783	upstream	AT3G50490	transposable_element_gene	None	None	None	ID=AT3G50490;Note=transposable_element_gene;Name=AT3G50490;Derives_from=AT3TE76010
gwas_ABA_Mean(LRD_P).csv	3	18730847	2.00147e-07	6.69865	5.96	1	0.00589	18738630	18739261	+	7783	upstream	AT3G50490.1	mRNA_TE_gene	None	None	transposable element gene	copia-like retrotransposon family, has a 1.3e-13 P-value blast match to GB:AAC24836 pol polyprotein (Ty1_Copia-element) (Candida albicans)
gwas_ABA_Mean(LRD_P).csv	3	18730847	2.00147e-07	6.69865	5.96	1	0.00589	18736695	18736793	-	5946	downstream	sORF4765	sorf	None	None	None	sORF4765.1;protein_coding
gwas_ABA_Mean(LRD_P).csv	3	6432520	2.77303e-07	6.55705	5.96	1	0.006403	6427403	6429692	+	-5117	downstream	AT3G18680	gene	None	None	None	ID=AT3G18680;Note=protein_coding_gene;Name=AT3G18680
gwas_ABA_Mean(LRD_P).csv	3	6432520	2.77303e-07	6.55705	5.96	1	0.006403	6427403	6429692	+	-5117	downstream	AT3G18680.1	mRNA	None	None	Amino acid kinase family protein	Amino acid kinase family protein; FUNCTIONS IN: uridylate kinase activity, UMP kinase activity; INVOLVED IN: cellular amino acid biosynthetic process, pyrimidine nucleotide biosynthetic process; LOCATED IN: chloroplast; EXPRESSED IN: 23 plant structures; EXPRESSED DURING: 13 growth stages; CONTAINS InterPro DOMAIN/s: Aspartate/glutamate/uridylate kinase (InterPro:IPR001048), Uridylate kinase, bac…
gwas_ABA_Mean(LRD_P).csv	3	6432520	2.77303e-07	6.55705	5.96	1	0.006403	6441067	6441348	+	8547	upstream	AT3G18715	gene	IDL4	inflorescence deficient in abscission (IDA)-like 4	None	ID=AT3G18715;Note=protein_coding_gene;Name=AT3G18715
gwas_ABA_Mean(LRD_P).csv	3	6432520	2.77303e-07	6.55705	5.96	1	0.006403	6441067	6441348	+	8547	upstream	AT3G18715.1	mRNA	IDL4	inflorescence deficient in abscission (IDA)-like 4	inflorescence deficient in abscission (IDA)-like 4	inflorescence deficient in abscission (IDA)-like 4 (IDL4); BEST Arabidopsis thaliana protein match is: inflorescence deficient in abscission (IDA)-like 2 (TAIR:AT5G64667.1); Has 25 Blast hits to 25 proteins in 6 species: Archae - 0; Bacteria - 0; Metazoa - 0; Fungi - 0; Plants - 25; Viruses - 0; Other Eukaryotes - 0 (source: NCBI BLink).
gwas_ABA_Mean(LRD_P).csv	3	6432520	2.77303e-07	6.55705	5.96	1	0.006403	6424135	6426471	-	-6049	upstream	AT3G18670	gene	None	None	None	ID=AT3G18670;Note=protein_coding_gene;Name=AT3G18670
gwas_ABA_Mean(LRD_P).csv	3	6432520	2.77303e-07	6.55705	5.96	1	0.006403	6424135	6426471	-	-6049	upstream	AT3G18670.1	mRNA	None	None	Ankyrin repeat family protein	Ankyrin repeat family protein; CONTAINS InterPro DOMAIN/s: Ankyrin repeat-containing domain (InterPro:IPR020683), Ankyrin repeat (InterPro:IPR002110); BEST Arabidopsis thaliana protein match is: Ankyrin repeat family protein (TAIR:AT5G04700.1); Has 4772 Blast hits to 3121 proteins in 218 species: Archae - 7; Bacteria - 222; Metazoa - 2187; Fungi - 197; Plants - 1396; Viruses - 2; Other Eukaryotes…
gwas_ABA_Mean(LRD_P).csv	3	6432520	2.77303e-07	6.55705	5.96	1	0.006403	6429534	6430514	-	-2006	upstream	AT3G18690	gene	MKS1	MAP kinase substrate 1	None	ID=AT3G18690;Note=protein_coding_gene;Name=AT3G18690
gwas_ABA_Mean(LRD_P).csv	3	6432520	2.77303e-07	6.55705	5.96	1	0.006403	6429534	6430514	-	-2006	upstream	AT3G18690.1	mRNA	MKS1	MAP kinase substrate 1	MAP kinase substrate 1	MAP kinase substrate 1 (MKS1); CONTAINS InterPro DOMAIN/s: VQ (InterPro:IPR008889); BEST Arabidopsis thaliana protein match is: VQ motif-containing protein (TAIR:AT1G21326.1); Has 153 Blast hits to 153 proteins in 16 species: Archae - 0; Bacteria - 5; Metazoa - 0; Fungi - 1; Plants - 147; Viruses - 0; Other Eukaryotes - 0 (source: NCBI BLink).
gwas_ABA_Mean(LRD_P).csv	3	6432520	2.77303e-07	6.55705	5.96	1	0.006403	6431722	6432905	-	385	in gene	AT3G18700	gene	None	None	None	ID=AT3G18700;Note=protein_coding_gene;Name=AT3G18700
gwas_ABA_Mean(LRD_P).csv	3	6432520	2.77303e-07	6.55705	5.96	1	0.006403	6431722	6432905	-	385	in gene	AT3G18700.1	mRNA	None	None		FUNCTIONS IN: molecular_function unknown; INVOLVED IN: biological_process unknown; LOCATED IN: endomembrane system; EXPRESSED IN: cultured cell; BEST Arabidopsis thaliana protein match is: autoinhibited Ca2+/ATPase II (TAIR:AT1G13210.1); Has 223 Blast hits to 223 proteins in 38 species: Archae - 0; Bacteria - 0; Metazoa - 92; Fungi - 0; Plants - 126; Viruses - 0; Other Eukaryotes - 5 (source: NCB…
gwas_ABA_Mean(LRD_P).csv	3	6432520	2.77303e-07	6.55705	5.96	1	0.006403	6434083	6435561	-	3041	downstream	AT3G18710	gene	PUB29	plant U-box 29	None	ID=AT3G18710;Note=protein_coding_gene;Name=AT3G18710
gwas_ABA_Mean(LRD_P).csv	3	6432520	2.77303e-07	6.55705	5.96	1	0.006403	6434083	6435561	-	3041	downstream	AT3G18710.1	mRNA	PUB29	plant U-box 29	plant U-box 29	plant U-box 29 (PUB29); FUNCTIONS IN: ubiquitin-protein ligase activity; INVOLVED IN: response to chitin, protein ubiquitination; LOCATED IN: ubiquitin ligase complex; EXPRESSED IN: 22 plant structures; EXPRESSED DURING: 12 growth stages; CONTAINS InterPro DOMAIN/s: U box domain (InterPro:IPR003613), Armadillo-type fold (InterPro:IPR016024); BEST Arabidopsis thaliana protein match is: ARM repeat …
gwas_ABA_Mean(LRD_P).csv	3	6432520	2.77303e-07	6.55705	5.96	1	0.006403	6441222	6441320	-	8800	downstream	sORF3805	sorf	None	None	None	sORF3805.1;protein_coding
gwas_ABA_Mean(LRD_P).csv	3	10035920	3.85326e-07	6.41417	5.96	1	0.007937	10024017	10027198	+	-11903	downstream	AT3G27170	gene	CLC-B	chloride channel B	None	ID=AT3G27170;Note=protein_coding_gene;Name=AT3G27170
gwas_ABA_Mean(LRD_P).csv	3	10035920	3.85326e-07	6.41417	5.96	1	0.007937	10024017	10027198	+	-11903	downstream	AT3G27170.1	mRNA	CLC-B	chloride channel B	chloride channel B	chloride channel B (CLC-B); FUNCTIONS IN: nitrate:hydrogen symporter activity, anion channel activity, voltage-gated chloride channel activity; INVOLVED IN: chloride transport, transmembrane transport; LOCATED IN: plant-type vacuole membrane, intracellular; EXPRESSED IN: 13 plant structures; EXPRESSED DURING: 8 growth stages; CONTAINS InterPro DOMAIN/s: Chloride channel, core (InterPro:IPR014743)…
gwas_ABA_Mean(LRD_P).csv	3	10035920	3.85326e-07	6.41417	5.96	1	0.007937	10026837	10030069	-	-5851	upstream	AT3G27180	gene	None	None	None	ID=AT3G27180;Note=protein_coding_gene;Name=AT3G27180
gwas_ABA_Mean(LRD_P).csv	3	10035920	3.85326e-07	6.41417	5.96	1	0.007937	10026837	10030069	-	-5851	upstream	AT3G27180.1	mRNA	None	None	S-adenosyl-L-methionine-dependent methyltransferases superfamily protein	S-adenosyl-L-methionine-dependent methyltransferases superfamily protein; FUNCTIONS IN: methyltransferase activity; INVOLVED IN: rRNA methylation; LOCATED IN: chloroplast; CONTAINS InterPro DOMAIN/s: Conserved hypothetical protein CHP00095 (InterPro:IPR004398); Has 4717 Blast hits to 4707 proteins in 1568 species: Archae - 39; Bacteria - 4296; Metazoa - 92; Fungi - 26; Plants - 68; Viruses - 1; O…
gwas_ABA_Mean(LRD_P).csv	3	10035920	3.85326e-07	6.41417	5.96	1	0.007937	10039234	10043066	-	7146	downstream	AT3G27190	gene	UKL2	uridine kinase-like 2	None	ID=AT3G27190;Note=protein_coding_gene;Name=AT3G27190
gwas_ABA_Mean(LRD_P).csv	3	10035920	3.85326e-07	6.41417	5.96	1	0.007937	10039234	10043066	-	7146	downstream	AT3G27190.1	mRNA	UKL2	uridine kinase-like 2	uridine kinase-like 2	uridine kinase-like 2 (UKL2); FUNCTIONS IN: uracil phosphoribosyltransferase activity, phosphotransferase activity, alcohol group as acceptor, kinase activity, ATP binding; INVOLVED IN: biosynthetic process, metabolic process; EXPRESSED IN: 21 plant structures; EXPRESSED DURING: 7 growth stages; CONTAINS InterPro DOMAIN/s: Phosphoribulokinase/uridine kinase (InterPro:IPR006083), Uridine kinase (I…
gwas_ABA_Mean(LRD_P).csv	3	10035920	3.85326e-07	6.41417	5.96	1	0.007937	10043522	10044373	-	8453	downstream	AT3G27200	gene	None	None	None	ID=AT3G27200;Note=protein_coding_gene;Name=AT3G27200
gwas_ABA_Mean(LRD_P).csv	3	10035920	3.85326e-07	6.41417	5.96	1	0.007937	10043522	10044373	-	8453	downstream	AT3G27200.1	mRNA	None	None	Cupredoxin superfamily protein	Cupredoxin superfamily protein; FUNCTIONS IN: electron carrier activity, copper ion binding; LOCATED IN: anchored to membrane; EXPRESSED IN: 22 plant structures; EXPRESSED DURING: 12 growth stages; CONTAINS InterPro DOMAIN/s: Plastocyanin-like (InterPro:IPR003245), Cupredoxin (InterPro:IPR008972); BEST Arabidopsis thaliana protein match is: uclacyanin 1 (TAIR:AT2G32300.1); Has 1603 Blast hits to …
gwas_ABA_Mean(LRD_P).csv	3	10035920	3.85326e-07	6.41417	5.96	1	0.007937	10045186	10047343	-	11423	downstream	AT3G27210	gene	None	None	None	ID=AT3G27210;Note=protein_coding_gene;Name=AT3G27210
gwas_ABA_Mean(LRD_P).csv	3	10035920	3.85326e-07	6.41417	5.96	1	0.007937	10045186	10047343	-	11423	downstream	AT3G27210.1	mRNA	None	None		unknown protein; FUNCTIONS IN: molecular_function unknown; INVOLVED IN: N-terminal protein myristoylation; LOCATED IN: plasma membrane; EXPRESSED IN: 22 plant structures; EXPRESSED DURING: 13 growth stages; BEST Arabidopsis thaliana protein match is: unknown protein (TAIR:AT5G40860.1); Has 133 Blast hits to 98 proteins in 25 species: Archae - 0; Bacteria - 6; Metazoa - 32; Fungi - 7; Plants - 70;…
gwas_ABA_Mean(LRD_P).csv	3	11140451	5.23045e-07	6.28146	5.96	1	0.008978	11148215	11151560	+	7764	upstream	AT3G29180	gene	None	None	None	ID=AT3G29180;Note=protein_coding_gene;Name=AT3G29180
gwas_ABA_Mean(LRD_P).csv	3	11140451	5.23045e-07	6.28146	5.96	1	0.008978	11148215	11151560	+	7764	upstream	AT3G29180.1	mRNA	None	None	Protein of unknown function (DUF1336)	Protein of unknown function (DUF1336); FUNCTIONS IN: molecular_function unknown; INVOLVED IN: N-terminal protein myristoylation; LOCATED IN: plasma membrane; EXPRESSED IN: 24 plant structures; EXPRESSED DURING: 15 growth stages; CONTAINS InterPro DOMAIN/s: Protein of unknown function DUF1336 (InterPro:IPR009769); BEST Arabidopsis thaliana protein match is: Protein of unknown function (DUF1336) (T…
gwas_ABA_Mean(LRD_P).csv	3	11140451	5.23045e-07	6.28146	5.96	1	0.008978	11148935	11151560	+	8484	upstream	AT3G29180.2	mRNA	None	None	Protein of unknown function (DUF1336)	Protein of unknown function (DUF1336); CONTAINS InterPro DOMAIN/s: Protein of unknown function DUF1336 (InterPro:IPR009769); BEST Arabidopsis thaliana protein match is: Protein of unknown function (DUF1336) (TAIR:AT5G39430.1).
gwas_ABA_Mean(LRD_P).csv	3	11140451	5.23045e-07	6.28146	5.96	1	0.008978	11138022	11138141	+	-2429	downstream	sORF4086	sorf	None	None	None	sORF4086.1;protein_coding
gwas_ABA_Mean(LRD_P).csv	3	11140451	5.23045e-07	6.28146	5.96	1	0.008978	11128625	11132076	-	-8375	upstream	AT3G29160	gene	SNRK1.2	SNF1-RELATED PROTEIN KINASE 1.2	None	ID=AT3G29160;Note=protein_coding_gene;Name=AT3G29160
gwas_ABA_Mean(LRD_P).csv	3	11140451	5.23045e-07	6.28146	5.96	1	0.008978	11128625	11132065	-	-8386	upstream	AT3G29160.1	mRNA	SNRK1.2	SNF1-RELATED PROTEIN KINASE 1.2	SNF1 kinase homolog 11	SNF1 kinase homolog 11 (KIN11); FUNCTIONS IN: protein binding, protein kinase activity; INVOLVED IN: protein amino acid phosphorylation, protein amino acid autophosphorylation; LOCATED IN: cellular_component unknown; EXPRESSED IN: 24 plant structures; EXPRESSED DURING: 15 growth stages; CONTAINS InterPro DOMAIN/s: Ubiquitin-associated/translation elongation factor EF1B, N-terminal (InterPro:IPR00…
gwas_ABA_Mean(LRD_P).csv	3	11140451	5.23045e-07	6.28146	5.96	1	0.008978	11128654	11132076	-	-8375	upstream	AT3G29160.2	mRNA	SNRK1.2	SNF1-RELATED PROTEIN KINASE 1.2	SNF1 kinase homolog 11	SNF1 kinase homolog 11 (KIN11); FUNCTIONS IN: protein binding, protein kinase activity; INVOLVED IN: protein amino acid phosphorylation, protein amino acid autophosphorylation; LOCATED IN: cellular_component unknown; EXPRESSED IN: 24 plant structures; EXPRESSED DURING: 15 growth stages; CONTAINS InterPro DOMAIN/s: Ubiquitin-associated/translation elongation factor EF1B, N-terminal (InterPro:IPR00…
gwas_ABA_Mean(LRD_P).csv	3	11140451	5.23045e-07	6.28146	5.96	1	0.008978	11128706	11131883	-	-8568	upstream	AT3G29160.3	mRNA	SNRK1.2	SNF1-RELATED PROTEIN KINASE 1.2	SNF1 kinase homolog 11	SNF1 kinase homolog 11 (KIN11); FUNCTIONS IN: protein binding, protein kinase activity; INVOLVED IN: protein amino acid phosphorylation, protein amino acid autophosphorylation; LOCATED IN: cellular_component unknown; EXPRESSED IN: 24 plant structures; EXPRESSED DURING: 15 growth stages; CONTAINS InterPro DOMAIN/s: Protein kinase, ATP binding site (InterPro:IPR017441), Ubiquitin-associated/transla…
gwas_ABA_Mean(LRD_P).csv	3	11140451	5.23045e-07	6.28146	5.96	1	0.008978	11136006	11137849	-	-2602	upstream	AT3G29170	gene	None	None	None	ID=AT3G29170;Note=protein_coding_gene;Name=AT3G29170
gwas_ABA_Mean(LRD_P).csv	3	11140451	5.23045e-07	6.28146	5.96	1	0.008978	11136006	11137849	-	-2602	upstream	AT3G29170.1	mRNA	None	None	Eukaryotic protein of unknown function (DUF872)	Eukaryotic protein of unknown function (DUF872); CONTAINS InterPro DOMAIN/s: Uncharacterised protein family UPF0414, transmembrane (InterPro:IPR008590); BEST Arabidopsis thaliana protein match is: Eukaryotic protein of unknown function (DUF872) (TAIR:AT2G19350.1); Has 245 Blast hits to 245 proteins in 60 species: Archae - 0; Bacteria - 0; Metazoa - 137; Fungi - 0; Plants - 102; Viruses - 0; Other…
gwas_ABA_Mean(LRD_P).csv	3	11140451	5.23045e-07	6.28146	5.96	1	0.008978	11142520	11147668	-	7217	downstream	AT3G29175	transposable_element_gene	None	None	None	ID=AT3G29175;Note=transposable_element_gene;Name=AT3G29175
gwas_ABA_Mean(LRD_P).csv	3	11140451	5.23045e-07	6.28146	5.96	1	0.008978	11142520	11147668	-	7217	downstream	AT3G29175.1	mRNA_TE_gene	None	None	transposable element gene	Mutator-like transposase family, has a 3.8e-22 P-value blast match to GB:AAA21566 mudrA of transposon="MuDR" (MuDr-element) (Zea mays)
gwas_ABA_Mean(LRD_P).csv	3	11140451	5.23045e-07	6.28146	5.96	1	0.008978	11138920	11139072	-	-1379	upstream	sORF4087	sorf	None	None	None	sORF4087.1;protein_coding
gwas_ABA_Mean(LRD_P).csv	3	11140451	5.23045e-07	6.28146	5.96	1	0.008978	11140078	11140212	-	-239	upstream	sORF4088	sorf	None	None	None	sORF4088.1;protein_coding
gwas_ABA_Mean(LRD_P).csv	3	6432784	9.74042e-07	6.01142	5.96	1	0.015434	6427403	6429692	+	-5381	downstream	AT3G18680	gene	None	None	None	ID=AT3G18680;Note=protein_coding_gene;Name=AT3G18680
gwas_ABA_Mean(LRD_P).csv	3	6432784	9.74042e-07	6.01142	5.96	1	0.015434	6427403	6429692	+	-5381	downstream	AT3G18680.1	mRNA	None	None	Amino acid kinase family protein	Amino acid kinase family protein; FUNCTIONS IN: uridylate kinase activity, UMP kinase activity; INVOLVED IN: cellular amino acid biosynthetic process, pyrimidine nucleotide biosynthetic process; LOCATED IN: chloroplast; EXPRESSED IN: 23 plant structures; EXPRESSED DURING: 13 growth stages; CONTAINS InterPro DOMAIN/s: Aspartate/glutamate/uridylate kinase (InterPro:IPR001048), Uridylate kinase, bac…
gwas_ABA_Mean(LRD_P).csv	3	6432784	9.74042e-07	6.01142	5.96	1	0.015434	6441067	6441348	+	8283	upstream	AT3G18715	gene	IDL4	inflorescence deficient in abscission (IDA)-like 4	None	ID=AT3G18715;Note=protein_coding_gene;Name=AT3G18715
gwas_ABA_Mean(LRD_P).csv	3	6432784	9.74042e-07	6.01142	5.96	1	0.015434	6441067	6441348	+	8283	upstream	AT3G18715.1	mRNA	IDL4	inflorescence deficient in abscission (IDA)-like 4	inflorescence deficient in abscission (IDA)-like 4	inflorescence deficient in abscission (IDA)-like 4 (IDL4); BEST Arabidopsis thaliana protein match is: inflorescence deficient in abscission (IDA)-like 2 (TAIR:AT5G64667.1); Has 25 Blast hits to 25 proteins in 6 species: Archae - 0; Bacteria - 0; Metazoa - 0; Fungi - 0; Plants - 25; Viruses - 0; Other Eukaryotes - 0 (source: NCBI BLink).
gwas_ABA_Mean(LRD_P).csv	3	6432784	9.74042e-07	6.01142	5.96	1	0.015434	6424135	6426471	-	-6313	upstream	AT3G18670	gene	None	None	None	ID=AT3G18670;Note=protein_coding_gene;Name=AT3G18670
gwas_ABA_Mean(LRD_P).csv	3	6432784	9.74042e-07	6.01142	5.96	1	0.015434	6424135	6426471	-	-6313	upstream	AT3G18670.1	mRNA	None	None	Ankyrin repeat family protein	Ankyrin repeat family protein; CONTAINS InterPro DOMAIN/s: Ankyrin repeat-containing domain (InterPro:IPR020683), Ankyrin repeat (InterPro:IPR002110); BEST Arabidopsis thaliana protein match is: Ankyrin repeat family protein (TAIR:AT5G04700.1); Has 4772 Blast hits to 3121 proteins in 218 species: Archae - 7; Bacteria - 222; Metazoa - 2187; Fungi - 197; Plants - 1396; Viruses - 2; Other Eukaryotes…
gwas_ABA_Mean(LRD_P).csv	3	6432784	9.74042e-07	6.01142	5.96	1	0.015434	6429534	6430514	-	-2270	upstream	AT3G18690	gene	MKS1	MAP kinase substrate 1	None	ID=AT3G18690;Note=protein_coding_gene;Name=AT3G18690
gwas_ABA_Mean(LRD_P).csv	3	6432784	9.74042e-07	6.01142	5.96	1	0.015434	6429534	6430514	-	-2270	upstream	AT3G18690.1	mRNA	MKS1	MAP kinase substrate 1	MAP kinase substrate 1	MAP kinase substrate 1 (MKS1); CONTAINS InterPro DOMAIN/s: VQ (InterPro:IPR008889); BEST Arabidopsis thaliana protein match is: VQ motif-containing protein (TAIR:AT1G21326.1); Has 153 Blast hits to 153 proteins in 16 species: Archae - 0; Bacteria - 5; Metazoa - 0; Fungi - 1; Plants - 147; Viruses - 0; Other Eukaryotes - 0 (source: NCBI BLink).
gwas_ABA_Mean(LRD_P).csv	3	6432784	9.74042e-07	6.01142	5.96	1	0.015434	6431722	6432905	-	121	in gene	AT3G18700	gene	None	None	None	ID=AT3G18700;Note=protein_coding_gene;Name=AT3G18700
gwas_ABA_Mean(LRD_P).csv	3	6432784	9.74042e-07	6.01142	5.96	1	0.015434	6431722	6432905	-	121	in gene	AT3G18700.1	mRNA	None	None		FUNCTIONS IN: molecular_function unknown; INVOLVED IN: biological_process unknown; LOCATED IN: endomembrane system; EXPRESSED IN: cultured cell; BEST Arabidopsis thaliana protein match is: autoinhibited Ca2+/ATPase II (TAIR:AT1G13210.1); Has 223 Blast hits to 223 proteins in 38 species: Archae - 0; Bacteria - 0; Metazoa - 92; Fungi - 0; Plants - 126; Viruses - 0; Other Eukaryotes - 5 (source: NCB…
gwas_ABA_Mean(LRD_P).csv	3	6432784	9.74042e-07	6.01142	5.96	1	0.015434	6434083	6435561	-	2777	downstream	AT3G18710	gene	PUB29	plant U-box 29	None	ID=AT3G18710;Note=protein_coding_gene;Name=AT3G18710
gwas_ABA_Mean(LRD_P).csv	3	6432784	9.74042e-07	6.01142	5.96	1	0.015434	6434083	6435561	-	2777	downstream	AT3G18710.1	mRNA	PUB29	plant U-box 29	plant U-box 29	plant U-box 29 (PUB29); FUNCTIONS IN: ubiquitin-protein ligase activity; INVOLVED IN: response to chitin, protein ubiquitination; LOCATED IN: ubiquitin ligase complex; EXPRESSED IN: 22 plant structures; EXPRESSED DURING: 12 growth stages; CONTAINS InterPro DOMAIN/s: U box domain (InterPro:IPR003613), Armadillo-type fold (InterPro:IPR016024); BEST Arabidopsis thaliana protein match is: ARM repeat …
gwas_ABA_Mean(LRD_P).csv	3	6432784	9.74042e-07	6.01142	5.96	1	0.015434	6441222	6441320	-	8536	downstream	sORF3805	sorf	None	None	None	sORF3805.1;protein_coding
gwas_ABA_Mean(LRD_R).csv	1	3476564	1.23418e-07	6.90862	5.365	1	0.001156	3465964	3469248	+	-10600	downstream	AT1G10520	gene	Pol{lambda}	DNA polymerase {lambda}	None	ID=AT1G10520;Note=protein_coding_gene;Name=AT1G10520
gwas_ABA_Mean(LRD_R).csv	1	3476564	1.23418e-07	6.90862	5.365	1	0.001156	3465964	3469248	+	-10600	downstream	AT1G10520.1	mRNA	Pol{lambda}	DNA polymerase {lambda}	DNA polymerase lambda (POLL)	DNA polymerase lambda (POLL); FUNCTIONS IN: DNA binding, DNA-directed DNA polymerase activity, catalytic activity, nucleotidyltransferase activity; INVOLVED IN: DNA repair, DNA replication; LOCATED IN: intracellular; EXPRESSED IN: cultured cell; CONTAINS InterPro DOMAIN/s: Nucleotidyl transferase domain (InterPro:IPR002934), DNA-directed DNA polymerase, family X, beta-like (InterPro:IPR002008), D…
gwas_ABA_Mean(LRD_R).csv	1	3476564	1.23418e-07	6.90862	5.365	1	0.001156	3469580	3471488	+	-6984	downstream	AT1G10522	gene	PRIN2	PLASTID REDOX INSENSITIVE 2	None	ID=AT1G10522;Note=protein_coding_gene;Name=AT1G10522
gwas_ABA_Mean(LRD_R).csv	1	3476564	1.23418e-07	6.90862	5.365	1	0.001156	3469636	3471488	+	-6928	downstream	AT1G10522.1	mRNA	PRIN2	PLASTID REDOX INSENSITIVE 2		unknown protein; FUNCTIONS IN: molecular_function unknown; INVOLVED IN: biological_process unknown; LOCATED IN: chloroplast; EXPRESSED IN: 23 plant structures; EXPRESSED DURING: 13 growth stages; Has 24 Blast hits to 24 proteins in 8 species: Archae - 0; Bacteria - 0; Metazoa - 0; Fungi - 0; Plants - 24; Viruses - 0; Other Eukaryotes - 0 (source: NCBI BLink).
gwas_ABA_Mean(LRD_R).csv	1	3476564	1.23418e-07	6.90862	5.365	1	0.001156	3469580	3471483	+	-6984	downstream	AT1G10522.2	mRNA	PRIN2	PLASTID REDOX INSENSITIVE 2		unknown protein; FUNCTIONS IN: molecular_function unknown; INVOLVED IN: biological_process unknown; LOCATED IN: chloroplast; EXPRESSED IN: 23 plant structures; EXPRESSED DURING: 13 growth stages; Has 24 Blast hits to 24 proteins in 8 species: Archae - 0; Bacteria - 0; Metazoa - 0; Fungi - 0; Plants - 24; Viruses - 0; Other Eukaryotes - 0 (source: NCBI BLink).
gwas_ABA_Mean(LRD_R).csv	1	3476564	1.23418e-07	6.90862	5.365	1	0.001156	3474515	3474765	+	-2049	downstream	AT1G10538	pseudogene	None	None	None	ID=AT1G10538;Note=pseudogene;Name=AT1G10538
gwas_ABA_Mean(LRD_R).csv	1	3476564	1.23418e-07	6.90862	5.365	1	0.001156	3474515	3474765	+	-2049	downstream	AT1G10538.1	pseudogenic_transcript	None	None		None
gwas_ABA_Mean(LRD_R).csv	1	3476564	1.23418e-07	6.90862	5.365	1	0.001156	3484580	3486965	+	8016	upstream	AT1G10560	gene	PUB18	plant U-box 18	None	ID=AT1G10560;Note=protein_coding_gene;Name=AT1G10560
gwas_ABA_Mean(LRD_R).csv	1	3476564	1.23418e-07	6.90862	5.365	1	0.001156	3484580	3486965	+	8016	upstream	AT1G10560.1	mRNA	PUB18	plant U-box 18	plant U-box 18	plant U-box 18 (PUB18); FUNCTIONS IN: ubiquitin-protein ligase activity; INVOLVED IN: protein ubiquitination; LOCATED IN: ubiquitin ligase complex; EXPRESSED IN: 9 plant structures; EXPRESSED DURING: 4 anthesis, LP.10 ten leaves visible, petal differentiation and expansion stage; CONTAINS InterPro DOMAIN/s: Zinc finger, RING-type (InterPro:IPR001841), U box domain (InterPro:IPR003613), Armadillo-…
gwas_ABA_Mean(LRD_R).csv	1	3476564	1.23418e-07	6.90862	5.365	1	0.001156	3482652	3482894	+	6088	upstream	sORF0200	sorf	None	None	None	sORF0200.1;protein_coding
gwas_ABA_Mean(LRD_R).csv	1	3476564	1.23418e-07	6.90862	5.365	1	0.001156	3473459	3473602	+	-3105	downstream	sORF0199	sorf	None	None	None	sORF0199.1;protein_coding
gwas_ABA_Mean(LRD_R).csv	1	3476564	1.23418e-07	6.90862	5.365	1	0.001156	3471456	3472672	-	-3892	upstream	AT1G10530	gene	None	None	None	ID=AT1G10530;Note=protein_coding_gene;Name=AT1G10530
gwas_ABA_Mean(LRD_R).csv	1	3476564	1.23418e-07	6.90862	5.365	1	0.001156	3471456	3472672	-	-3892	upstream	AT1G10530.1	mRNA	None	None		unknown protein; FUNCTIONS IN: molecular_function unknown; INVOLVED IN: N-terminal protein myristoylation; BEST Arabidopsis thaliana protein match is: unknown protein (TAIR:AT1G60010.1); Has 143 Blast hits to 143 proteins in 14 species: Archae - 0; Bacteria - 0; Metazoa - 0; Fungi - 0; Plants - 143; Viruses - 0; Other Eukaryotes - 0 (source: NCBI BLink).
gwas_ABA_Mean(LRD_R).csv	1	3476564	1.23418e-07	6.90862	5.365	1	0.001156	3474864	3477927	-	1363	in gene	AT1G10540	gene	NAT8	nucleobase-ascorbate transporter 8	None	ID=AT1G10540;Note=protein_coding_gene;Name=AT1G10540
gwas_ABA_Mean(LRD_R).csv	1	3476564	1.23418e-07	6.90862	5.365	1	0.001156	3474864	3477927	-	1363	in gene	AT1G10540.1	mRNA	NAT8	nucleobase-ascorbate transporter 8	nucleobase-ascorbate transporter 8	nucleobase-ascorbate transporter 8 (NAT8); FUNCTIONS IN: transmembrane transporter activity; INVOLVED IN: transport, transmembrane transport; LOCATED IN: membrane; EXPRESSED IN: 12 plant structures; EXPRESSED DURING: 7 growth stages; CONTAINS InterPro DOMAIN/s: Xanthine/uracil/vitamin C permease (InterPro:IPR006043); BEST Arabidopsis thaliana protein match is: nucleobase-ascorbate transporter 7 (…
gwas_ABA_Mean(LRD_R).csv	1	3476564	1.23418e-07	6.90862	5.365	1	0.001156	3479153	3480988	-	4424	downstream	AT1G10550	gene	XTH33	xyloglucan:xyloglucosyl transferase 33	None	ID=AT1G10550;Note=protein_coding_gene;Name=AT1G10550
gwas_ABA_Mean(LRD_R).csv	1	3476564	1.23418e-07	6.90862	5.365	1	0.001156	3479153	3480988	-	4424	downstream	AT1G10550.1	mRNA	XTH33	xyloglucan:xyloglucosyl transferase 33	xyloglucan:xyloglucosyl transferase 33	xyloglucan:xyloglucosyl transferase 33 (XTH33); FUNCTIONS IN: hydrolase activity, acting on glycosyl bonds, hydrolase activity, hydrolyzing O-glycosyl compounds, xyloglucan:xyloglucosyl transferase activity; INVOLVED IN: plant-type cell wall modification involved in multidimensional cell growth; LOCATED IN: integral to plasma membrane; EXPRESSED IN: 14 plant structures; EXPRESSED DURING: 7 growth…
gwas_ABA_Mean(LRD_R).csv	5	21621187	1.64847e-07	6.78292	5.365	1	0.001476	21615825	21615932	+	-5362	downstream	sORF7619	sorf	None	None	None	sORF7619.1;protein_coding
gwas_ABA_Mean(LRD_R).csv	5	21621187	1.64847e-07	6.78292	5.365	1	0.001476	21623548	21623661	+	2361	upstream	sORF7621	sorf	None	None	None	sORF7621.1;protein_coding
gwas_ABA_Mean(LRD_R).csv	5	21621187	1.64847e-07	6.78292	5.365	1	0.001476	21617813	21619267	-	-1920	upstream	AT5G53290	gene	CRF3	cytokinin response factor 3	None	ID=AT5G53290;Note=protein_coding_gene;Name=AT5G53290
gwas_ABA_Mean(LRD_R).csv	5	21621187	1.64847e-07	6.78292	5.365	1	0.001476	21617813	21619267	-	-1920	upstream	AT5G53290.1	mRNA	CRF3	cytokinin response factor 3	cytokinin response factor 3	cytokinin response factor 3 (CRF3); CONTAINS InterPro DOMAIN/s: DNA-binding, integrase-type (InterPro:IPR016177), Pathogenesis-related transcriptional factor/ERF, DNA-binding (InterPro:IPR001471); BEST Arabidopsis thaliana protein match is: cytokinin response factor 4 (TAIR:AT4G27950.1); Has 1807 Blast hits to 1807 proteins in 277 species: Archae - 0; Bacteria - 0; Metazoa - 736; Fungi - 347; Pla…
gwas_ABA_Mean(LRD_R).csv	5	21621187	1.64847e-07	6.78292	5.365	1	0.001476	21628475	21628633	-	7446	downstream	sORF7622	sorf	None	None	None	sORF7622.1;protein_coding
gwas_ABA_Mean(LRD_R).csv	5	21621187	1.64847e-07	6.78292	5.365	1	0.001476	21619411	21619563	-	-1624	upstream	sORF7620	sorf	None	None	None	sORF7620.1;protein_coding
gwas_ABA_Mean(LRD_R).csv	3	21283684	2.43604e-07	6.61331	5.365	1	0.001673	21281848	21282591	+	-1836	downstream	AT3G57500	gene	None	None	None	ID=AT3G57500;Note=protein_coding_gene;Name=AT3G57500
gwas_ABA_Mean(LRD_R).csv	3	21283684	2.43604e-07	6.61331	5.365	1	0.001673	21281848	21282591	+	-1836	downstream	AT3G57500.1	mRNA	None	None		unknown protein; BEST Arabidopsis thaliana protein match is: unknown protein (TAIR:AT2G26520.1); Has 51 Blast hits to 51 proteins in 11 species: Archae - 0; Bacteria - 1; Metazoa - 0; Fungi - 0; Plants - 50; Viruses - 0; Other Eukaryotes - 0 (source: NCBI BLink).
gwas_ABA_Mean(LRD_R).csv	3	21283684	2.43604e-07	6.61331	5.365	1	0.001673	21269261	21276013	-	-7671	upstream	AT3G57470	gene	None	None	None	ID=AT3G57470;Note=protein_coding_gene;Name=AT3G57470
gwas_ABA_Mean(LRD_R).csv	3	21283684	2.43604e-07	6.61331	5.365	1	0.001673	21269261	21276013	-	-7671	upstream	AT3G57470.1	mRNA	None	None	Insulinase (Peptidase family M16) family protein	Insulinase (Peptidase family M16) family protein; FUNCTIONS IN: metalloendopeptidase activity, zinc ion binding, catalytic activity, metal ion binding; INVOLVED IN: proteolysis; LOCATED IN: cellular_component unknown; EXPRESSED IN: 22 plant structures; EXPRESSED DURING: 13 growth stages; CONTAINS InterPro DOMAIN/s: Peptidase M16, zinc-binding site (InterPro:IPR001431), Peptidase M16, C-terminal (…
gwas_ABA_Mean(LRD_R).csv	3	21283684	2.43604e-07	6.61331	5.365	1	0.001673	21269261	21276013	-	-7671	upstream	AT3G57470.2	mRNA	None	None	Insulinase (Peptidase family M16) family protein	Insulinase (Peptidase family M16) family protein; FUNCTIONS IN: metalloendopeptidase activity, zinc ion binding, catalytic activity, metal ion binding; INVOLVED IN: proteolysis; LOCATED IN: cellular_component unknown; EXPRESSED IN: 22 plant structures; EXPRESSED DURING: 13 growth stages; CONTAINS InterPro DOMAIN/s: Peptidase M16, C-terminal (InterPro:IPR007863), Peptidase M16, N-terminal (InterPr…
gwas_ABA_Mean(LRD_R).csv	3	21283684	2.43604e-07	6.61331	5.365	1	0.001673	21269270	21276013	-	-7671	upstream	AT3G57470.3	mRNA	None	None	Insulinase (Peptidase family M16) family protein	Insulinase (Peptidase family M16) family protein; FUNCTIONS IN: metalloendopeptidase activity, catalytic activity, zinc ion binding, metal ion binding; INVOLVED IN: proteolysis; LOCATED IN: cellular_component unknown; EXPRESSED IN: 22 plant structures; EXPRESSED DURING: 13 growth stages; CONTAINS InterPro DOMAIN/s: Peptidase M16, C-terminal (InterPro:IPR007863), Peptidase M16, N-terminal (InterPr…
gwas_ABA_Mean(LRD_R).csv	3	21283684	2.43604e-07	6.61331	5.365	1	0.001673	21277936	21279354	-	-4330	upstream	AT3G57480	gene	None	None	None	ID=AT3G57480;Note=protein_coding_gene;Name=AT3G57480
gwas_ABA_Mean(LRD_R).csv	3	21283684	2.43604e-07	6.61331	5.365	1	0.001673	21277936	21279354	-	-4330	upstream	AT3G57480.1	mRNA	None	None	zinc finger (C2H2 type, AN1-like) family protein	zinc finger (C2H2 type, AN1-like) family protein; FUNCTIONS IN: zinc ion binding, nucleic acid binding; INVOLVED IN: biological_process unknown; LOCATED IN: intracellular; EXPRESSED IN: 24 plant structures; EXPRESSED DURING: 15 growth stages; CONTAINS InterPro DOMAIN/s: Zinc finger, C2H2-like (InterPro:IPR015880), Zinc finger, AN1-type (InterPro:IPR000058), Zinc finger, C2H2-type (InterPro:IPR007…
gwas_ABA_Mean(LRD_R).csv	3	21283684	2.43604e-07	6.61331	5.365	1	0.001673	21279666	21280948	-	-2736	upstream	AT3G57490	gene	None	None	None	ID=AT3G57490;Note=protein_coding_gene;Name=AT3G57490
gwas_ABA_Mean(LRD_R).csv	3	21283684	2.43604e-07	6.61331	5.365	1	0.001673	21279666	21280948	-	-2736	upstream	AT3G57490.1	mRNA	None	None	Ribosomal protein S5 family protein	Ribosomal protein S5 family protein; FUNCTIONS IN: structural constituent of ribosome; INVOLVED IN: translation; LOCATED IN: cytosolic small ribosomal subunit, ribosome, intracellular, membrane; EXPRESSED IN: 24 plant structures; EXPRESSED DURING: 13 growth stages; CONTAINS InterPro DOMAIN/s: Ribosomal protein S5, eukaryotic/archaeal (InterPro:IPR005711), Ribosomal protein S5, N-terminal (InterPr…
gwas_ABA_Mean(LRD_R).csv	3	21283684	2.43604e-07	6.61331	5.365	1	0.001673	21283338	21285941	-	2257	in gene	AT3G57510	gene	ADPG1	None	None	ID=AT3G57510;Note=protein_coding_gene;Name=AT3G57510
gwas_ABA_Mean(LRD_R).csv	3	21283684	2.43604e-07	6.61331	5.365	1	0.001673	21283338	21285941	-	2257	in gene	AT3G57510.1	mRNA	ADPG1	None	Pectin lyase-like superfamily protein	ADPG1; FUNCTIONS IN: polygalacturonase activity; INVOLVED IN: cell wall modification involved in abscission, fruit dehiscence, anther dehiscence, carbohydrate metabolic process; LOCATED IN: endomembrane system; EXPRESSED IN: 10 plant structures; EXPRESSED DURING: 4 anthesis, petal differentiation and expansion stage; CONTAINS InterPro DOMAIN/s: Pectin lyase fold/virulence factor (InterPro:IPR0110…
gwas_ABA_Mean(LRD_R).csv	3	21283684	2.43604e-07	6.61331	5.365	1	0.001673	21288765	21293158	-	9474	downstream	AT3G57520	gene	SIP2	seed imbibition 2	None	ID=AT3G57520;Note=protein_coding_gene;Name=AT3G57520
gwas_ABA_Mean(LRD_R).csv	3	21283684	2.43604e-07	6.61331	5.365	1	0.001673	21288765	21293158	-	9474	downstream	AT3G57520.1	mRNA	SIP2	seed imbibition 2	seed imbibition 2	seed imbibition 2 (SIP2); CONTAINS InterPro DOMAIN/s: Glycoside hydrolase, catalytic core (InterPro:IPR017853), Raffinose synthase (InterPro:IPR008811); BEST Arabidopsis thaliana protein match is: seed imbibition 1 (TAIR:AT1G55740.1); Has 528 Blast hits to 504 proteins in 147 species: Archae - 29; Bacteria - 95; Metazoa - 0; Fungi - 82; Plants - 312; Viruses - 0; Other Eukaryotes - 10 (source: NC…
gwas_ABA_Mean(LRD_R).csv	3	21283684	2.43604e-07	6.61331	5.365	1	0.001673	21288765	21293158	-	9474	downstream	AT3G57520.2	mRNA	SIP2	seed imbibition 2	seed imbibition 2	seed imbibition 2 (SIP2); CONTAINS InterPro DOMAIN/s: Glycoside hydrolase, catalytic core (InterPro:IPR017853), Raffinose synthase (InterPro:IPR008811); BEST Arabidopsis thaliana protein match is: seed imbibition 1 (TAIR:AT1G55740.1); Has 515 Blast hits to 494 proteins in 148 species: Archae - 29; Bacteria - 95; Metazoa - 0; Fungi - 82; Plants - 301; Viruses - 0; Other Eukaryotes - 8 (source: NCB…
gwas_ABA_Mean(LRD_R).csv	3	21283684	2.43604e-07	6.61331	5.365	1	0.001673	21288765	21293158	-	9474	downstream	AT3G57520.3	mRNA	SIP2	seed imbibition 2	seed imbibition 2	seed imbibition 2 (SIP2); CONTAINS InterPro DOMAIN/s: Glycoside hydrolase, catalytic core (InterPro:IPR017853), Raffinose synthase (InterPro:IPR008811); BEST Arabidopsis thaliana protein match is: seed imbibition 1 (TAIR:AT1G55740.1); Has 35333 Blast hits to 34131 proteins in 2444 species: Archae - 798; Bacteria - 22429; Metazoa - 974; Fungi - 991; Plants - 531; Viruses - 0; Other Eukaryotes - 96…
gwas_ABA_Mean(LRD_R).csv	3	21283684	2.43604e-07	6.61331	5.365	1	0.001673	21276027	21276134	-	-7550	upstream	sORF4925	sorf	None	None	None	sORF4925.1;protein_coding
gwas_ABA_Mean(LRD_R).csv	3	21283684	2.43604e-07	6.61331	5.365	1	0.001673	21277348	21277548	-	-6136	upstream	sORF4926	sorf	None	None	None	sORF4926.1;protein_coding
gwas_ABA_Mean(LRD_R).csv	1	26910129	3.43002e-07	6.4647	5.365	1	0.001864	26906453	26908807	+	-3676	downstream	AT1G71390	gene	RLP11	receptor like protein 11	None	ID=AT1G71390;Note=protein_coding_gene;Name=AT1G71390
gwas_ABA_Mean(LRD_R).csv	1	26910129	3.43002e-07	6.4647	5.365	1	0.001864	26906453	26908807	+	-3676	downstream	AT1G71390.1	mRNA	RLP11	receptor like protein 11	receptor like protein 11	receptor like protein 11 (RLP11); INVOLVED IN: signal transduction, defense response; LOCATED IN: endomembrane system; EXPRESSED IN: leaf whorl, stamen; EXPRESSED DURING: 4 anthesis, petal differentiation and expansion stage; CONTAINS InterPro DOMAIN/s: Leucine-rich repeat-containing N-terminal domain, type 2 (InterPro:IPR013210), Leucine-rich repeat (InterPro:IPR001611); BEST Arabidopsis thalian…
gwas_ABA_Mean(LRD_R).csv	1	26910129	3.43002e-07	6.4647	5.365	1	0.001864	26909835	26912597	+	-294	in gene	AT1G71400	gene	RLP12	receptor like protein 12	None	ID=AT1G71400;Note=protein_coding_gene;Name=AT1G71400
gwas_ABA_Mean(LRD_R).csv	1	26910129	3.43002e-07	6.4647	5.365	1	0.001864	26909835	26912597	+	-294	in gene	AT1G71400.1	mRNA	RLP12	receptor like protein 12	receptor like protein 12	receptor like protein 12 (RLP12); INVOLVED IN: signal transduction, defense response; LOCATED IN: endomembrane system; EXPRESSED IN: 7 plant structures; EXPRESSED DURING: LP.04 four leaves visible, petal differentiation and expansion stage; CONTAINS InterPro DOMAIN/s: Leucine-rich repeat, typical subtype (InterPro:IPR003591), Leucine-rich repeat-containing N-terminal domain, type 2 (InterPro:IPR0…
gwas_ABA_Mean(LRD_R).csv	1	26910129	3.43002e-07	6.4647	5.365	1	0.001864	26899784	26901789	-	-8340	upstream	AT1G71380	gene	CEL3	cellulase 3	None	ID=AT1G71380;Note=protein_coding_gene;Name=AT1G71380
gwas_ABA_Mean(LRD_R).csv	1	26910129	3.43002e-07	6.4647	5.365	1	0.001864	26899784	26901789	-	-8340	upstream	AT1G71380.1	mRNA	CEL3	cellulase 3	cellulase 3	cellulase 3 (CEL3); FUNCTIONS IN: hydrolase activity, hydrolyzing O-glycosyl compounds, catalytic activity; INVOLVED IN: carbohydrate metabolic process; LOCATED IN: cell wall, plasma membrane, plant-type cell wall; EXPRESSED IN: 7 plant structures; EXPRESSED DURING: L mature pollen stage, M germinated pollen stage, 4 anthesis, petal differentiation and expansion stage; CONTAINS InterPro DOMAIN/s:…
gwas_ABA_Mean(LRD_R).csv	1	26910129	3.43002e-07	6.4647	5.365	1	0.001864	26912726	26917712	-	7583	downstream	AT1G71410	gene	None	None	None	ID=AT1G71410;Note=protein_coding_gene;Name=AT1G71410
gwas_ABA_Mean(LRD_R).csv	1	26910129	3.43002e-07	6.4647	5.365	1	0.001864	26912726	26917712	-	7583	downstream	AT1G71410.1	mRNA	None	None	ARM repeat superfamily protein	ARM repeat superfamily protein; FUNCTIONS IN: binding, protein kinase activity, kinase activity, ATP binding; INVOLVED IN: protein amino acid phosphorylation; LOCATED IN: membrane; EXPRESSED IN: 24 plant structures; EXPRESSED DURING: 15 growth stages; CONTAINS InterPro DOMAIN/s: Protein kinase, catalytic domain (InterPro:IPR000719), Armadillo-type fold (InterPro:IPR016024), Serine/threonine-prote…
gwas_ABA_Mean(LRD_R).csv	1	26910129	3.43002e-07	6.4647	5.365	1	0.001864	26917822	26920099	-	9970	downstream	AT1G71420	gene	None	None	None	ID=AT1G71420;Note=protein_coding_gene;Name=AT1G71420
gwas_ABA_Mean(LRD_R).csv	1	26910129	3.43002e-07	6.4647	5.365	1	0.001864	26917822	26920099	-	9970	downstream	AT1G71420.1	mRNA	None	None	Tetratricopeptide repeat (TPR)-like superfamily protein	Tetratricopeptide repeat (TPR)-like superfamily protein; CONTAINS InterPro DOMAIN/s: Pentatricopeptide repeat (InterPro:IPR002885); BEST Arabidopsis thaliana protein match is: Tetratricopeptide repeat (TPR)-like superfamily protein (TAIR:AT5G09950.1); Has 35655 Blast hits to 13198 proteins in 229 species: Archae - 0; Bacteria - 0; Metazoa - 33; Fungi - 71; Plants - 35090; Viruses - 0; Other Eukar…
gwas_ABA_Mean(LRD_R).csv	3	10995702	3.52929e-07	6.45231	5.365	1	0.001864	10998027	10998339	+	2325	upstream	AT3G28985	pseudogene	None	None	None	ID=AT3G28985;Note=pseudogene;Name=AT3G28985
gwas_ABA_Mean(LRD_R).csv	3	10995702	3.52929e-07	6.45231	5.365	1	0.001864	10998027	10998339	+	2325	upstream	AT3G28985.1	pseudogenic_transcript	None	None		None
gwas_ABA_Mean(LRD_R).csv	3	10995702	3.52929e-07	6.45231	5.365	1	0.001864	10984245	10985767	-	-9935	upstream	AT3G28960	gene	None	None	None	ID=AT3G28960;Note=protein_coding_gene;Name=AT3G28960
gwas_ABA_Mean(LRD_R).csv	3	10995702	3.52929e-07	6.45231	5.365	1	0.001864	10984245	10985767	-	-9935	upstream	AT3G28960.1	mRNA	None	None	Transmembrane amino acid transporter family protein	Transmembrane amino acid transporter family protein; FUNCTIONS IN: amino acid transmembrane transporter activity; INVOLVED IN: amino acid transport; LOCATED IN: plasma membrane, membrane; EXPRESSED IN: 19 plant structures; EXPRESSED DURING: 9 growth stages; CONTAINS InterPro DOMAIN/s: Amino acid transporter, transmembrane (InterPro:IPR013057); BEST Arabidopsis thaliana protein match is: Transmemb…
gwas_ABA_Mean(LRD_R).csv	3	10995702	3.52929e-07	6.45231	5.365	1	0.001864	10987787	10989921	-	-5781	upstream	AT3G28970	gene	AAR3	antiauxin-resistant 3	None	ID=AT3G28970;Note=protein_coding_gene;Name=AT3G28970
gwas_ABA_Mean(LRD_R).csv	3	10995702	3.52929e-07	6.45231	5.365	1	0.001864	10987787	10989921	-	-5781	upstream	AT3G28970.1	mRNA	AAR3	antiauxin-resistant 3	Domain of unknown function (DUF298)	antiauxin-resistant 3 (AAR3); CONTAINS InterPro DOMAIN/s: Defective-in-cullin neddylation protein (InterPro:IPR014764), Protein of unknown function DUF298 (InterPro:IPR005176); BEST Arabidopsis thaliana protein match is: unknown protein (TAIR:AT3G12760.1); Has 786 Blast hits to 786 proteins in 193 species: Archae - 0; Bacteria - 0; Metazoa - 464; Fungi - 133; Plants - 125; Viruses - 0; Other Euka…
gwas_ABA_Mean(LRD_R).csv	3	10995702	3.52929e-07	6.45231	5.365	1	0.001864	10993190	10995002	-	-700	upstream	AT3G28980	gene	None	None	None	ID=AT3G28980;Note=protein_coding_gene;Name=AT3G28980
gwas_ABA_Mean(LRD_R).csv	3	10995702	3.52929e-07	6.45231	5.365	1	0.001864	10993190	10995002	-	-700	upstream	AT3G28980.1	mRNA	None	None	Protein of unknown function (DUF1216)	Protein of unknown function (DUF1216); FUNCTIONS IN: molecular_function unknown; INVOLVED IN: biological_process unknown; LOCATED IN: endomembrane system; EXPRESSED IN: 10 plant structures; EXPRESSED DURING: L mature pollen stage, M germinated pollen stage, 4 anthesis, C globular stage, petal differentiation and expansion stage; CONTAINS InterPro DOMAIN/s: Protein of unknown function DUF1216 (Int…
gwas_ABA_Mean(LRD_R).csv	3	10995702	3.52929e-07	6.45231	5.365	1	0.001864	11002351	11003072	-	7370	downstream	AT3G28990	gene	None	None	None	ID=AT3G28990;Note=protein_coding_gene;Name=AT3G28990
gwas_ABA_Mean(LRD_R).csv	3	10995702	3.52929e-07	6.45231	5.365	1	0.001864	11002351	11003072	-	7370	downstream	AT3G28990.1	mRNA	None	None	Plant protein 1589 of unknown function	Plant protein 1589 of unknown function; FUNCTIONS IN: molecular_function unknown; INVOLVED IN: biological_process unknown; LOCATED IN: endomembrane system; CONTAINS InterPro DOMAIN/s: Conserved hypothetical protein CHP01589, plant (InterPro:IPR006476); BEST Arabidopsis thaliana protein match is: Plant protein 1589 of unknown function (TAIR:AT3G55240.1); Has 211 Blast hits to 211 proteins in 21 sp…
gwas_ABA_Mean(LRD_R).csv	3	10995702	3.52929e-07	6.45231	5.365	1	0.001864	10999898	10999990	-	4288	downstream	sORF4073	sorf	None	None	None	sORF4073.1;protein_coding
gwas_ABA_Mean(LRD_R).csv	3	10995702	3.52929e-07	6.45231	5.365	1	0.001864	10995865	10996005	-	303	downstream	sORF4072	sorf	None	None	None	sORF4072.1;protein_coding
gwas_ABA_Mean(LRD_R).csv	1	3474640	7.11867e-07	6.1476	5.365	1	0.003185	3461635	3465786	+	-13005	downstream	AT1G10510	gene	emb2004	embryo defective 2004	None	ID=AT1G10510;Note=protein_coding_gene;Name=AT1G10510
gwas_ABA_Mean(LRD_R).csv	1	3474640	7.11867e-07	6.1476	5.365	1	0.003185	3461635	3465786	+	-13005	downstream	AT1G10510.1	mRNA	emb2004	embryo defective 2004	RNI-like superfamily protein	embryo defective 2004 (emb2004); INVOLVED IN: embryo development ending in seed dormancy; LOCATED IN: mitochondrion, chloroplast, plastid, chloroplast envelope; EXPRESSED IN: 23 plant structures; EXPRESSED DURING: 13 growth stages; BEST Arabidopsis thaliana protein match is: RAN GTPase activating protein 1 (TAIR:AT3G63130.2); Has 21704 Blast hits to 6781 proteins in 315 species: Archae - 0; Bacte…
gwas_ABA_Mean(LRD_R).csv	1	3474640	7.11867e-07	6.1476	5.365	1	0.003185	3465964	3469248	+	-8676	downstream	AT1G10520	gene	Pol{lambda}	DNA polymerase {lambda}	None	ID=AT1G10520;Note=protein_coding_gene;Name=AT1G10520
gwas_ABA_Mean(LRD_R).csv	1	3474640	7.11867e-07	6.1476	5.365	1	0.003185	3465964	3469248	+	-8676	downstream	AT1G10520.1	mRNA	Pol{lambda}	DNA polymerase {lambda}	DNA polymerase lambda (POLL)	DNA polymerase lambda (POLL); FUNCTIONS IN: DNA binding, DNA-directed DNA polymerase activity, catalytic activity, nucleotidyltransferase activity; INVOLVED IN: DNA repair, DNA replication; LOCATED IN: intracellular; EXPRESSED IN: cultured cell; CONTAINS InterPro DOMAIN/s: Nucleotidyl transferase domain (InterPro:IPR002934), DNA-directed DNA polymerase, family X, beta-like (InterPro:IPR002008), D…
gwas_ABA_Mean(LRD_R).csv	1	3474640	7.11867e-07	6.1476	5.365	1	0.003185	3469580	3471488	+	-5060	downstream	AT1G10522	gene	PRIN2	PLASTID REDOX INSENSITIVE 2	None	ID=AT1G10522;Note=protein_coding_gene;Name=AT1G10522
gwas_ABA_Mean(LRD_R).csv	1	3474640	7.11867e-07	6.1476	5.365	1	0.003185	3469636	3471488	+	-5004	downstream	AT1G10522.1	mRNA	PRIN2	PLASTID REDOX INSENSITIVE 2		unknown protein; FUNCTIONS IN: molecular_function unknown; INVOLVED IN: biological_process unknown; LOCATED IN: chloroplast; EXPRESSED IN: 23 plant structures; EXPRESSED DURING: 13 growth stages; Has 24 Blast hits to 24 proteins in 8 species: Archae - 0; Bacteria - 0; Metazoa - 0; Fungi - 0; Plants - 24; Viruses - 0; Other Eukaryotes - 0 (source: NCBI BLink).
gwas_ABA_Mean(LRD_R).csv	1	3474640	7.11867e-07	6.1476	5.365	1	0.003185	3469580	3471483	+	-5060	downstream	AT1G10522.2	mRNA	PRIN2	PLASTID REDOX INSENSITIVE 2		unknown protein; FUNCTIONS IN: molecular_function unknown; INVOLVED IN: biological_process unknown; LOCATED IN: chloroplast; EXPRESSED IN: 23 plant structures; EXPRESSED DURING: 13 growth stages; Has 24 Blast hits to 24 proteins in 8 species: Archae - 0; Bacteria - 0; Metazoa - 0; Fungi - 0; Plants - 24; Viruses - 0; Other Eukaryotes - 0 (source: NCBI BLink).
gwas_ABA_Mean(LRD_R).csv	1	3474640	7.11867e-07	6.1476	5.365	1	0.003185	3474515	3474765	+	-125	in gene	AT1G10538	pseudogene	None	None	None	ID=AT1G10538;Note=pseudogene;Name=AT1G10538
gwas_ABA_Mean(LRD_R).csv	1	3474640	7.11867e-07	6.1476	5.365	1	0.003185	3474515	3474765	+	-125	in gene	AT1G10538.1	pseudogenic_transcript	None	None		None
gwas_ABA_Mean(LRD_R).csv	1	3474640	7.11867e-07	6.1476	5.365	1	0.003185	3484580	3486965	+	9940	upstream	AT1G10560	gene	PUB18	plant U-box 18	None	ID=AT1G10560;Note=protein_coding_gene;Name=AT1G10560
gwas_ABA_Mean(LRD_R).csv	1	3474640	7.11867e-07	6.1476	5.365	1	0.003185	3484580	3486965	+	9940	upstream	AT1G10560.1	mRNA	PUB18	plant U-box 18	plant U-box 18	plant U-box 18 (PUB18); FUNCTIONS IN: ubiquitin-protein ligase activity; INVOLVED IN: protein ubiquitination; LOCATED IN: ubiquitin ligase complex; EXPRESSED IN: 9 plant structures; EXPRESSED DURING: 4 anthesis, LP.10 ten leaves visible, petal differentiation and expansion stage; CONTAINS InterPro DOMAIN/s: Zinc finger, RING-type (InterPro:IPR001841), U box domain (InterPro:IPR003613), Armadillo-…
gwas_ABA_Mean(LRD_R).csv	1	3474640	7.11867e-07	6.1476	5.365	1	0.003185	3482652	3482894	+	8012	upstream	sORF0200	sorf	None	None	None	sORF0200.1;protein_coding
gwas_ABA_Mean(LRD_R).csv	1	3474640	7.11867e-07	6.1476	5.365	1	0.003185	3473459	3473602	+	-1181	downstream	sORF0199	sorf	None	None	None	sORF0199.1;protein_coding
gwas_ABA_Mean(LRD_R).csv	1	3474640	7.11867e-07	6.1476	5.365	1	0.003185	3471456	3472672	-	-1968	upstream	AT1G10530	gene	None	None	None	ID=AT1G10530;Note=protein_coding_gene;Name=AT1G10530
gwas_ABA_Mean(LRD_R).csv	1	3474640	7.11867e-07	6.1476	5.365	1	0.003185	3471456	3472672	-	-1968	upstream	AT1G10530.1	mRNA	None	None		unknown protein; FUNCTIONS IN: molecular_function unknown; INVOLVED IN: N-terminal protein myristoylation; BEST Arabidopsis thaliana protein match is: unknown protein (TAIR:AT1G60010.1); Has 143 Blast hits to 143 proteins in 14 species: Archae - 0; Bacteria - 0; Metazoa - 0; Fungi - 0; Plants - 143; Viruses - 0; Other Eukaryotes - 0 (source: NCBI BLink).
gwas_ABA_Mean(LRD_R).csv	1	3474640	7.11867e-07	6.1476	5.365	1	0.003185	3474864	3477927	-	3287	downstream	AT1G10540	gene	NAT8	nucleobase-ascorbate transporter 8	None	ID=AT1G10540;Note=protein_coding_gene;Name=AT1G10540
gwas_ABA_Mean(LRD_R).csv	1	3474640	7.11867e-07	6.1476	5.365	1	0.003185	3474864	3477927	-	3287	downstream	AT1G10540.1	mRNA	NAT8	nucleobase-ascorbate transporter 8	nucleobase-ascorbate transporter 8	nucleobase-ascorbate transporter 8 (NAT8); FUNCTIONS IN: transmembrane transporter activity; INVOLVED IN: transport, transmembrane transport; LOCATED IN: membrane; EXPRESSED IN: 12 plant structures; EXPRESSED DURING: 7 growth stages; CONTAINS InterPro DOMAIN/s: Xanthine/uracil/vitamin C permease (InterPro:IPR006043); BEST Arabidopsis thaliana protein match is: nucleobase-ascorbate transporter 7 (…
gwas_ABA_Mean(LRD_R).csv	1	3474640	7.11867e-07	6.1476	5.365	1	0.003185	3479153	3480988	-	6348	downstream	AT1G10550	gene	XTH33	xyloglucan:xyloglucosyl transferase 33	None	ID=AT1G10550;Note=protein_coding_gene;Name=AT1G10550
gwas_ABA_Mean(LRD_R).csv	1	3474640	7.11867e-07	6.1476	5.365	1	0.003185	3479153	3480988	-	6348	downstream	AT1G10550.1	mRNA	XTH33	xyloglucan:xyloglucosyl transferase 33	xyloglucan:xyloglucosyl transferase 33	xyloglucan:xyloglucosyl transferase 33 (XTH33); FUNCTIONS IN: hydrolase activity, acting on glycosyl bonds, hydrolase activity, hydrolyzing O-glycosyl compounds, xyloglucan:xyloglucosyl transferase activity; INVOLVED IN: plant-type cell wall modification involved in multidimensional cell growth; LOCATED IN: integral to plasma membrane; EXPRESSED IN: 14 plant structures; EXPRESSED DURING: 7 growth…
gwas_ABA_Mean(LRD_R).csv	5	15450107	7.26749e-07	6.13862	5.365	1	0.003185	15439249	15443164	+	-10858	downstream	AT5G38560	gene	PERK8	proline-rich extensin-like receptor kinase 8	None	ID=AT5G38560;Note=protein_coding_gene;Name=AT5G38560
gwas_ABA_Mean(LRD_R).csv	5	15450107	7.26749e-07	6.13862	5.365	1	0.003185	15439249	15443164	+	-10858	downstream	AT5G38560.1	mRNA	PERK8	proline-rich extensin-like receptor kinase 8	Protein kinase superfamily protein	Protein kinase superfamily protein; FUNCTIONS IN: structural constituent of cell wall, protein serine/threonine kinase activity, protein kinase activity, kinase activity, ATP binding; INVOLVED IN: protein amino acid phosphorylation; LOCATED IN: plasma membrane; EXPRESSED IN: 23 plant structures; EXPRESSED DURING: 13 growth stages; CONTAINS InterPro DOMAIN/s: Protein kinase, ATP binding site (Inte…
gwas_ABA_Mean(LRD_R).csv	5	15450107	7.26749e-07	6.13862	5.365	1	0.003185	15454386	15454905	+	4279	upstream	AT5G38595	transposable_element_gene	None	None	None	ID=AT5G38595;Note=transposable_element_gene;Name=AT5G38595;Derives_from=AT5TE55925
gwas_ABA_Mean(LRD_R).csv	5	15450107	7.26749e-07	6.13862	5.365	1	0.003185	15454386	15454905	+	4279	upstream	AT5G38595.1	mRNA_TE_gene	None	None	transposable element gene	similar to zinc ion binding [Arabidopsis thaliana] (TAIR:AT1G17277.1); contains domain Multidrug resistance ABC transporter MsbA, N-terminal domain (SSF90123)
gwas_ABA_Mean(LRD_R).csv	5	15450107	7.26749e-07	6.13862	5.365	1	0.003185	15456595	15460767	+	6488	upstream	AT5G38600	gene	None	None	None	ID=AT5G38600;Note=protein_coding_gene;Name=AT5G38600
gwas_ABA_Mean(LRD_R).csv	5	15450107	7.26749e-07	6.13862	5.365	1	0.003185	15456595	15460767	+	6488	upstream	AT5G38600.1	mRNA	None	None	Proline-rich spliceosome-associated (PSP) family protein / zinc knuckle (CCHC-type) family protein	Proline-rich spliceosome-associated (PSP) family protein / zinc knuckle (CCHC-type) family protein; FUNCTIONS IN: zinc ion binding, nucleic acid binding; INVOLVED IN: biological_process unknown; LOCATED IN: cellular_component unknown; EXPRESSED IN: cultured cell; CONTAINS InterPro DOMAIN/s: PSP, proline-rich (InterPro:IPR006568), Zinc finger, CCHC-type (InterPro:IPR001878); BEST Arabidopsis thali…
gwas_ABA_Mean(LRD_R).csv	5	15450107	7.26749e-07	6.13862	5.365	1	0.003185	15447306	15447401	+	-2801	downstream	sORF7245	sorf	None	None	None	sORF7245.1;protein_coding
gwas_ABA_Mean(LRD_R).csv	5	15450107	7.26749e-07	6.13862	5.365	1	0.003185	15444310	15446009	-	-4098	upstream	AT5G38565	gene	None	None	None	ID=AT5G38565;Note=protein_coding_gene;Name=AT5G38565
gwas_ABA_Mean(LRD_R).csv	5	15450107	7.26749e-07	6.13862	5.365	1	0.003185	15444310	15446009	-	-4098	upstream	AT5G38565.1	mRNA	None	None	F-box/FBD-like domains containing protein	F-box/FBD-like domains containing protein; CONTAINS InterPro DOMAIN/s: F-box domain, cyclin-like (InterPro:IPR001810), FBD (InterPro:IPR013596), F-box domain, Skp2-like (InterPro:IPR022364), FBD-like (InterPro:IPR006566); BEST Arabidopsis thaliana protein match is: F-box/RNI-like superfamily protein (TAIR:AT5G38570.1); Has 1399 Blast hits to 1333 proteins in 18 species: Archae - 0; Bacteria - 0; …
gwas_ABA_Mean(LRD_R).csv	5	15450107	7.26749e-07	6.13862	5.365	1	0.003185	15449279	15450601	-	494	in gene	AT5G38570	gene	None	None	None	ID=AT5G38570;Note=protein_coding_gene;Name=AT5G38570
gwas_ABA_Mean(LRD_R).csv	5	15450107	7.26749e-07	6.13862	5.365	1	0.003185	15449279	15450601	-	494	in gene	AT5G38570.1	mRNA	None	None	F-box/RNI-like superfamily protein	F-box/RNI-like superfamily protein; CONTAINS InterPro DOMAIN/s: FBD (InterPro:IPR013596), FBD-like (InterPro:IPR006566), F-box domain, Skp2-like (InterPro:IPR022364); BEST Arabidopsis thaliana protein match is: F-box/RNI-like/FBD-like domains-containing protein (TAIR:AT5G38590.2); Has 30201 Blast hits to 17322 proteins in 780 species: Archae - 12; Bacteria - 1396; Metazoa - 17338; Fungi - 3422; P…
gwas_ABA_Mean(LRD_R).csv	5	15450107	7.26749e-07	6.13862	5.365	1	0.003185	15451164	15451842	-	1735	downstream	AT5G38580	gene	None	None	None	ID=AT5G38580;Note=protein_coding_gene;Name=AT5G38580
gwas_ABA_Mean(LRD_R).csv	5	15450107	7.26749e-07	6.13862	5.365	1	0.003185	15451164	15451842	-	1735	downstream	AT5G38580.1	mRNA	None	None	FBD-like domain family protein	FBD-like domain family protein; CONTAINS InterPro DOMAIN/s: FBD (InterPro:IPR013596), FBD-like (InterPro:IPR006566); BEST Arabidopsis thaliana protein match is: F-box/RNI-like superfamily protein (TAIR:AT5G38570.1); Has 1807 Blast hits to 1807 proteins in 277 species: Archae - 0; Bacteria - 0; Metazoa - 736; Fungi - 347; Plants - 385; Viruses - 0; Other Eukaryotes - 339 (source: NCBI BLink).
gwas_ABA_Mean(LRD_R).csv	5	15450107	7.26749e-07	6.13862	5.365	1	0.003185	15451933	15453897	-	3790	downstream	AT5G38590	gene	None	None	None	ID=AT5G38590;Note=protein_coding_gene;Name=AT5G38590
gwas_ABA_Mean(LRD_R).csv	5	15450107	7.26749e-07	6.13862	5.365	1	0.003185	15451933	15453885	-	3778	downstream	AT5G38590.1	mRNA	None	None	F-box/RNI-like/FBD-like domains-containing protein	F-box/RNI-like/FBD-like domains-containing protein; CONTAINS InterPro DOMAIN/s: F-box domain, Skp2-like (InterPro:IPR022364), Leucine-rich repeat 2 (InterPro:IPR013101); BEST Arabidopsis thaliana protein match is: F-box/RNI-like/FBD-like domains-containing protein (TAIR:AT4G10400.2); Has 2052 Blast hits to 2009 proteins in 28 species: Archae - 0; Bacteria - 0; Metazoa - 3; Fungi - 0; Plants - 204…
gwas_ABA_Mean(LRD_R).csv	5	15450107	7.26749e-07	6.13862	5.365	1	0.003185	15451945	15453897	-	3790	downstream	AT5G38590.2	mRNA	None	None	F-box/RNI-like/FBD-like domains-containing protein	F-box/RNI-like/FBD-like domains-containing protein; CONTAINS InterPro DOMAIN/s: FBD (InterPro:IPR013596), FBD-like (InterPro:IPR006566), F-box domain, Skp2-like (InterPro:IPR022364), Leucine-rich repeat 2 (InterPro:IPR013101); BEST Arabidopsis thaliana protein match is: F-box/RNI-like superfamily protein (TAIR:AT5G38570.1); Has 35333 Blast hits to 34131 proteins in 2444 species: Archae - 798; Bac…
gwas_ABA_Mean(LRD_R).csv	5	15450107	7.26749e-07	6.13862	5.365	1	0.003185	15451066	15451158	-	1051	downstream	sORF7246	sorf	None	None	None	sORF7246.1;protein_coding
gwas_ABA_Mean(LRD_R).csv	5	21524212	8.4056e-07	6.07543	5.365	1	0.00333	21515026	21520421	+	-9186	downstream	AT5G53060	gene	SHI1	SHINY 1	None	ID=AT5G53060;Note=protein_coding_gene;Name=AT5G53060
gwas_ABA_Mean(LRD_R).csv	5	21524212	8.4056e-07	6.07543	5.365	1	0.00333	21515026	21518437	+	-9186	downstream	AT5G53060.1	mRNA	SHI1	SHINY 1	RNA-binding KH domain-containing protein	RNA-binding KH domain-containing protein; FUNCTIONS IN: RNA binding, nucleic acid binding; INVOLVED IN: biological_process unknown; LOCATED IN: cellular_component unknown; EXPRESSED IN: 21 plant structures; EXPRESSED DURING: 13 growth stages; CONTAINS InterPro DOMAIN/s: K Homology, type 1, subgroup (InterPro:IPR018111), K Homology (InterPro:IPR004087), K Homology, type 1 (InterPro:IPR004088); BES…
gwas_ABA_Mean(LRD_R).csv	5	21524212	8.4056e-07	6.07543	5.365	1	0.00333	21515026	21520421	+	-9186	downstream	AT5G53060.2	mRNA	SHI1	SHINY 1	RNA-binding KH domain-containing protein	RNA-binding KH domain-containing protein; FUNCTIONS IN: RNA binding, nucleic acid binding; INVOLVED IN: biological_process unknown; LOCATED IN: cellular_component unknown; EXPRESSED IN: 21 plant structures; EXPRESSED DURING: 13 growth stages; CONTAINS InterPro DOMAIN/s: K Homology, type 1, subgroup (InterPro:IPR018111), K Homology (InterPro:IPR004087), K Homology, type 1 (InterPro:IPR004088); BES…
gwas_ABA_Mean(LRD_R).csv	5	21524212	8.4056e-07	6.07543	5.365	1	0.00333	21518593	21520421	+	-5619	downstream	AT5G53070	gene	None	None	None	ID=AT5G53070;Note=protein_coding_gene;Name=AT5G53070
gwas_ABA_Mean(LRD_R).csv	5	21524212	8.4056e-07	6.07543	5.365	1	0.00333	21518593	21520421	+	-5619	downstream	AT5G53070.1	mRNA	None	None	Ribosomal protein L9/RNase H1	Ribosomal protein L9/RNase H1; FUNCTIONS IN: structural constituent of ribosome; INVOLVED IN: translation, ribosome biogenesis; LOCATED IN: ribosome, intracellular; EXPRESSED IN: 19 plant structures; EXPRESSED DURING: 13 growth stages; CONTAINS InterPro DOMAIN/s: Ribosomal protein L9 (InterPro:IPR000244), Ribosomal protein L9/RNase H1, N-terminal (InterPro:IPR009027), Ribosomal protein L9, N-term…
gwas_ABA_Mean(LRD_R).csv	5	21524212	8.4056e-07	6.07543	5.365	1	0.00333	21520513	21523266	+	-3699	downstream	AT5G53080	gene	None	None	None	ID=AT5G53080;Note=protein_coding_gene;Name=AT5G53080
gwas_ABA_Mean(LRD_R).csv	5	21524212	8.4056e-07	6.07543	5.365	1	0.00333	21520513	21523266	+	-3699	downstream	AT5G53080.1	mRNA	None	None	Tetratricopeptide repeat (TPR)-like superfamily protein	Tetratricopeptide repeat (TPR)-like superfamily protein; FUNCTIONS IN: binding; LOCATED IN: chloroplast; EXPRESSED IN: 12 plant structures; EXPRESSED DURING: 7 growth stages; CONTAINS InterPro DOMAIN/s: Tetratricopeptide-like helical (InterPro:IPR011990), Tetratricopeptide repeat-containing (InterPro:IPR013026), Tetratricopeptide repeat (InterPro:IPR019734); Has 30201 Blast hits to 17322 proteins…
gwas_ABA_Mean(LRD_R).csv	5	21524212	8.4056e-07	6.07543	5.365	1	0.00333	21523379	21525697	+	-833	in gene	AT5G53090	gene	None	None	None	ID=AT5G53090;Note=protein_coding_gene;Name=AT5G53090
gwas_ABA_Mean(LRD_R).csv	5	21524212	8.4056e-07	6.07543	5.365	1	0.00333	21523379	21525697	+	-833	in gene	AT5G53090.1	mRNA	None	None	NAD(P)-binding Rossmann-fold superfamily protein	NAD(P)-binding Rossmann-fold superfamily protein; FUNCTIONS IN: oxidoreductase activity, binding, catalytic activity; INVOLVED IN: multicellular organismal development, oxidation reduction, metabolic process; LOCATED IN: cellular_component unknown; EXPRESSED IN: 20 plant structures; EXPRESSED DURING: 13 growth stages; CONTAINS InterPro DOMAIN/s: NAD(P)-binding domain (InterPro:IPR016040), Glucose…
gwas_ABA_Mean(LRD_R).csv	5	21524212	8.4056e-07	6.07543	5.365	1	0.00333	21526250	21528323	+	2038	upstream	AT5G53100	gene	None	None	None	ID=AT5G53100;Note=protein_coding_gene;Name=AT5G53100
gwas_ABA_Mean(LRD_R).csv	5	21524212	8.4056e-07	6.07543	5.365	1	0.00333	21526250	21528323	+	2038	upstream	AT5G53100.1	mRNA	None	None	NAD(P)-binding Rossmann-fold superfamily protein	NAD(P)-binding Rossmann-fold superfamily protein; FUNCTIONS IN: oxidoreductase activity, binding, catalytic activity; INVOLVED IN: multicellular organismal development, oxidation reduction, metabolic process; LOCATED IN: cellular_component unknown; EXPRESSED IN: sepal; EXPRESSED DURING: petal differentiation and expansion stage; CONTAINS InterPro DOMAIN/s: NAD(P)-binding domain (InterPro:IPR01604…
gwas_ABA_Mean(LRD_R).csv	5	21524212	8.4056e-07	6.07543	5.365	1	0.00333	21529022	21533159	+	4810	upstream	AT5G53110	gene	None	None	None	ID=AT5G53110;Note=protein_coding_gene;Name=AT5G53110
gwas_ABA_Mean(LRD_R).csv	5	21524212	8.4056e-07	6.07543	5.365	1	0.00333	21529022	21533159	+	4810	upstream	AT5G53110.1	mRNA	None	None	RING/U-box superfamily protein	RING/U-box superfamily protein; FUNCTIONS IN: zinc ion binding; INVOLVED IN: biological_process unknown; LOCATED IN: endomembrane system; EXPRESSED IN: 8 plant structures; EXPRESSED DURING: 4 anthesis, C globular stage, petal differentiation and expansion stage; CONTAINS InterPro DOMAIN/s: Zinc finger, RING-type (InterPro:IPR001841), Zinc finger, C3HC4 RING-type (InterPro:IPR018957); BEST Arabido…
gwas_ABA_Mean(LRD_R).csv	3	21258706	8.8279e-07	6.05414	5.365	1	0.003431	21258680	21260596	+	-26	in gene	AT3G57440	gene	None	None	None	ID=AT3G57440;Note=protein_coding_gene;Name=AT3G57440
gwas_ABA_Mean(LRD_R).csv	3	21258706	8.8279e-07	6.05414	5.365	1	0.003431	21258680	21260596	+	-26	in gene	AT3G57440.1	mRNA	None	None		unknown protein; Has 31 Blast hits to 31 proteins in 11 species: Archae - 0; Bacteria - 0; Metazoa - 0; Fungi - 0; Plants - 31; Viruses - 0; Other Eukaryotes - 0 (source: NCBI BLink).
gwas_ABA_Mean(LRD_R).csv	3	21258706	8.8279e-07	6.05414	5.365	1	0.003431	21261934	21262622	+	3228	upstream	AT3G57450	gene	None	None	None	ID=AT3G57450;Note=protein_coding_gene;Name=AT3G57450
gwas_ABA_Mean(LRD_R).csv	3	21258706	8.8279e-07	6.05414	5.365	1	0.003431	21261934	21262622	+	3228	upstream	AT3G57450.1	mRNA	None	None		unknown protein; Has 65 Blast hits to 65 proteins in 11 species: Archae - 0; Bacteria - 0; Metazoa - 0; Fungi - 0; Plants - 65; Viruses - 0; Other Eukaryotes - 0 (source: NCBI BLink).
gwas_ABA_Mean(LRD_R).csv	3	21258706	8.8279e-07	6.05414	5.365	1	0.003431	21243136	21251100	-	-7606	upstream	AT3G57410	gene	VLN3	villin 3	None	ID=AT3G57410;Note=protein_coding_gene;Name=AT3G57410
gwas_ABA_Mean(LRD_R).csv	3	21258706	8.8279e-07	6.05414	5.365	1	0.003431	21243136	21251100	-	-7606	upstream	AT3G57410.1	mRNA	VLN3	villin 3	villin 3	villin 3 (VLN3); FUNCTIONS IN: actin binding; INVOLVED IN: cytoskeleton organization; LOCATED IN: cellular_component unknown; EXPRESSED IN: 23 plant structures; EXPRESSED DURING: 13 growth stages; CONTAINS InterPro DOMAIN/s: Gelsolin (InterPro:IPR007122), Villin headpiece (InterPro:IPR003128), Gelsolin domain (InterPro:IPR007123); BEST Arabidopsis thaliana protein match is: villin 2 (TAIR:AT2G417…
gwas_ABA_Mean(LRD_R).csv	3	21258706	8.8279e-07	6.05414	5.365	1	0.003431	21252419	21255276	-	-3430	upstream	AT3G57420	gene	None	None	None	ID=AT3G57420;Note=protein_coding_gene;Name=AT3G57420
gwas_ABA_Mean(LRD_R).csv	3	21258706	8.8279e-07	6.05414	5.365	1	0.003431	21252419	21255276	-	-3430	upstream	AT3G57420.1	mRNA	None	None	Protein of unknown function (DUF288)	Protein of unknown function (DUF288); FUNCTIONS IN: molecular_function unknown; INVOLVED IN: biological_process unknown; LOCATED IN: cell wall; EXPRESSED IN: 22 plant structures; EXPRESSED DURING: 13 growth stages; CONTAINS InterPro DOMAIN/s: Protein of unknown function DUF288 (InterPro:IPR005049); BEST Arabidopsis thaliana protein match is: Protein of unknown function (DUF288) (TAIR:AT2G41770.1)…
gwas_ABA_Mean(LRD_R).csv	3	21258706	8.8279e-07	6.05414	5.365	1	0.003431	21255635	21258480	-	-226	upstream	AT3G57430	gene	OTP84	ORGANELLE TRANSCRIPT PROCESSING 84	None	ID=AT3G57430;Note=protein_coding_gene;Name=AT3G57430
gwas_ABA_Mean(LRD_R).csv	3	21258706	8.8279e-07	6.05414	5.365	1	0.003431	21255635	21258480	-	-226	upstream	AT3G57430.1	mRNA	OTP84	ORGANELLE TRANSCRIPT PROCESSING 84	Tetratricopeptide repeat (TPR)-like superfamily protein	ORGANELLE TRANSCRIPT PROCESSING 84 (OTP84); CONTAINS InterPro DOMAIN/s: Pentatricopeptide repeat (InterPro:IPR002885); BEST Arabidopsis thaliana protein match is: Pentatricopeptide repeat (PPR) superfamily protein (TAIR:AT1G11290.1); Has 46517 Blast hits to 13331 proteins in 240 species: Archae - 0; Bacteria - 7; Metazoa - 55; Fungi - 91; Plants - 45789; Viruses - 0; Other Eukaryotes - 575 (sourc…
gwas_ABA_Mean(LRD_R).csv	3	21258706	8.8279e-07	6.05414	5.365	1	0.003431	21263086	21265797	-	7091	downstream	AT3G57460	gene	None	None	None	ID=AT3G57460;Note=protein_coding_gene;Name=AT3G57460
gwas_ABA_Mean(LRD_R).csv	3	21258706	8.8279e-07	6.05414	5.365	1	0.003431	21263086	21265797	-	7091	downstream	AT3G57460.1	mRNA	None	None	catalytics;metal ion binding	catalytics;metal ion binding; FUNCTIONS IN: catalytic activity, metal ion binding; LOCATED IN: cellular_component unknown; EXPRESSED IN: 14 plant structures; EXPRESSED DURING: 12 growth stages; CONTAINS InterPro DOMAIN/s: Metalloenzyme, LuxS/M16 peptidase-like, metal-binding (InterPro:IPR011249); BEST Arabidopsis thaliana protein match is: Insulinase (Peptidase family M16) family protein (TAIR:AT…
gwas_ABA_Mean(LRD_R).csv	1	2318710	1.00676e-06	5.99707	5.365	1	0.003703	2305378	2309544	+	-13332	downstream	AT1G07510	gene	ftsh10	FTSH protease 10	None	ID=AT1G07510;Note=protein_coding_gene;Name=AT1G07510
gwas_ABA_Mean(LRD_R).csv	1	2318710	1.00676e-06	5.99707	5.365	1	0.003703	2305378	2309544	+	-13332	downstream	AT1G07510.1	mRNA	ftsh10	FTSH protease 10	FTSH protease 10	FTSH protease 10 (ftsh10); FUNCTIONS IN: in 6 functions; INVOLVED IN: proteolysis, protein catabolic process; LOCATED IN: mitochondrion, chloroplast thylakoid membrane, plastid; EXPRESSED IN: 25 plant structures; EXPRESSED DURING: 15 growth stages; CONTAINS InterPro DOMAIN/s: Peptidase M41, FtsH (InterPro:IPR005936), ATPase, AAA+ type, core (InterPro:IPR003593), ATPase, AAA-type, core (InterPro:I…
gwas_ABA_Mean(LRD_R).csv	1	2318710	1.00676e-06	5.99707	5.365	1	0.003703	2327320	2331096	+	8610	upstream	AT1G07560	gene	None	None	None	ID=AT1G07560;Note=protein_coding_gene;Name=AT1G07560
gwas_ABA_Mean(LRD_R).csv	1	2318710	1.00676e-06	5.99707	5.365	1	0.003703	2327320	2331096	+	8610	upstream	AT1G07560.1	mRNA	None	None	Leucine-rich repeat protein kinase family protein	Leucine-rich repeat protein kinase family protein; FUNCTIONS IN: kinase activity; INVOLVED IN: protein amino acid phosphorylation; LOCATED IN: endomembrane system; EXPRESSED IN: root; CONTAINS InterPro DOMAIN/s: Protein kinase, ATP binding site (InterPro:IPR017441), Protein kinase, catalytic domain (InterPro:IPR000719), Serine/threonine-protein kinase-like domain (InterPro:IPR017442), Protein kin…
gwas_ABA_Mean(LRD_R).csv	1	2318710	1.00676e-06	5.99707	5.365	1	0.003703	2309564	2311805	-	-6905	upstream	AT1G07520	gene	None	None	None	ID=AT1G07520;Note=protein_coding_gene;Name=AT1G07520
gwas_ABA_Mean(LRD_R).csv	1	2318710	1.00676e-06	5.99707	5.365	1	0.003703	2309564	2311805	-	-6905	upstream	AT1G07520.1	mRNA	None	None	GRAS family transcription factor	GRAS family transcription factor; CONTAINS InterPro DOMAIN/s: Transcription factor GRAS (InterPro:IPR005202); BEST Arabidopsis thaliana protein match is: GRAS family transcription factor (TAIR:AT2G29065.1); Has 2426 Blast hits to 2385 proteins in 289 species: Archae - 0; Bacteria - 8; Metazoa - 3; Fungi - 0; Plants - 2411; Viruses - 0; Other Eukaryotes - 4 (source: NCBI BLink).
gwas_ABA_Mean(LRD_R).csv	1	2318710	1.00676e-06	5.99707	5.365	1	0.003703	2313582	2316469	-	-2241	upstream	AT1G07530	gene	SCL14	SCARECROW-like 14	None	ID=AT1G07530;Note=protein_coding_gene;Name=AT1G07530
gwas_ABA_Mean(LRD_R).csv	1	2318710	1.00676e-06	5.99707	5.365	1	0.003703	2313582	2316469	-	-2241	upstream	AT1G07530.1	mRNA	SCL14	SCARECROW-like 14	SCARECROW-like 14	SCARECROW-like 14 (SCL14); CONTAINS InterPro DOMAIN/s: Transcription factor GRAS (InterPro:IPR005202); BEST Arabidopsis thaliana protein match is: GRAS family transcription factor (TAIR:AT2G29060.1); Has 2535 Blast hits to 2449 proteins in 301 species: Archae - 0; Bacteria - 12; Metazoa - 27; Fungi - 4; Plants - 2483; Viruses - 0; Other Eukaryotes - 9 (source: NCBI BLink).
gwas_ABA_Mean(LRD_R).csv	1	2318710	1.00676e-06	5.99707	5.365	1	0.003703	2318433	2321048	-	2338	in gene	AT1G07540	gene	TRFL2	TRF-like 2	None	ID=AT1G07540;Note=protein_coding_gene;Name=AT1G07540
gwas_ABA_Mean(LRD_R).csv	1	2318710	1.00676e-06	5.99707	5.365	1	0.003703	2318433	2321048	-	2338	in gene	AT1G07540.1	mRNA	TRFL2	TRF-like 2	TRF-like 2	TRF-like 2 (TRFL2); FUNCTIONS IN: DNA binding; INVOLVED IN: regulation of transcription; EXPRESSED IN: petal, leaf whorl, flower; EXPRESSED DURING: 4 anthesis, petal differentiation and expansion stage; CONTAINS InterPro DOMAIN/s: SANT, DNA-binding (InterPro:IPR001005), Homeodomain-like (InterPro:IPR009057), HTH transcriptional regulator, Myb-type, DNA-binding (InterPro:IPR017930), Homeodomain-re…
gwas_ABA_Mean(LRD_R).csv	1	2318710	1.00676e-06	5.99707	5.365	1	0.003703	2322653	2326561	-	7851	downstream	AT1G07550	gene	None	None	None	ID=AT1G07550;Note=protein_coding_gene;Name=AT1G07550
gwas_ABA_Mean(LRD_R).csv	1	2318710	1.00676e-06	5.99707	5.365	1	0.003703	2322653	2326561	-	7851	downstream	AT1G07550.1	mRNA	None	None	Leucine-rich repeat protein kinase family protein	Leucine-rich repeat protein kinase family protein; FUNCTIONS IN: kinase activity; INVOLVED IN: protein amino acid phosphorylation; LOCATED IN: endomembrane system; EXPRESSED IN: root, leaf; EXPRESSED DURING: LP.08 eight leaves visible; CONTAINS InterPro DOMAIN/s: Protein kinase, ATP binding site (InterPro:IPR017441), Protein kinase, catalytic domain (InterPro:IPR000719), Leucine-rich repeat (Inte…
gwas_ABA_Mean(LRD_R).csv	1	2318710	1.00676e-06	5.99707	5.365	1	0.003703	2321747	2321956	-	3246	downstream	sORF0147	sorf	None	None	None	sORF0147.1;protein_coding
gwas_ABA_Mean(LRD_R).csv	1	3476243	1.09228e-06	5.96167	5.365	1	0.003885	3465964	3469248	+	-10279	downstream	AT1G10520	gene	Pol{lambda}	DNA polymerase {lambda}	None	ID=AT1G10520;Note=protein_coding_gene;Name=AT1G10520
gwas_ABA_Mean(LRD_R).csv	1	3476243	1.09228e-06	5.96167	5.365	1	0.003885	3465964	3469248	+	-10279	downstream	AT1G10520.1	mRNA	Pol{lambda}	DNA polymerase {lambda}	DNA polymerase lambda (POLL)	DNA polymerase lambda (POLL); FUNCTIONS IN: DNA binding, DNA-directed DNA polymerase activity, catalytic activity, nucleotidyltransferase activity; INVOLVED IN: DNA repair, DNA replication; LOCATED IN: intracellular; EXPRESSED IN: cultured cell; CONTAINS InterPro DOMAIN/s: Nucleotidyl transferase domain (InterPro:IPR002934), DNA-directed DNA polymerase, family X, beta-like (InterPro:IPR002008), D…
gwas_ABA_Mean(LRD_R).csv	1	3476243	1.09228e-06	5.96167	5.365	1	0.003885	3469580	3471488	+	-6663	downstream	AT1G10522	gene	PRIN2	PLASTID REDOX INSENSITIVE 2	None	ID=AT1G10522;Note=protein_coding_gene;Name=AT1G10522
gwas_ABA_Mean(LRD_R).csv	1	3476243	1.09228e-06	5.96167	5.365	1	0.003885	3469636	3471488	+	-6607	downstream	AT1G10522.1	mRNA	PRIN2	PLASTID REDOX INSENSITIVE 2		unknown protein; FUNCTIONS IN: molecular_function unknown; INVOLVED IN: biological_process unknown; LOCATED IN: chloroplast; EXPRESSED IN: 23 plant structures; EXPRESSED DURING: 13 growth stages; Has 24 Blast hits to 24 proteins in 8 species: Archae - 0; Bacteria - 0; Metazoa - 0; Fungi - 0; Plants - 24; Viruses - 0; Other Eukaryotes - 0 (source: NCBI BLink).
gwas_ABA_Mean(LRD_R).csv	1	3476243	1.09228e-06	5.96167	5.365	1	0.003885	3469580	3471483	+	-6663	downstream	AT1G10522.2	mRNA	PRIN2	PLASTID REDOX INSENSITIVE 2		unknown protein; FUNCTIONS IN: molecular_function unknown; INVOLVED IN: biological_process unknown; LOCATED IN: chloroplast; EXPRESSED IN: 23 plant structures; EXPRESSED DURING: 13 growth stages; Has 24 Blast hits to 24 proteins in 8 species: Archae - 0; Bacteria - 0; Metazoa - 0; Fungi - 0; Plants - 24; Viruses - 0; Other Eukaryotes - 0 (source: NCBI BLink).
gwas_ABA_Mean(LRD_R).csv	1	3476243	1.09228e-06	5.96167	5.365	1	0.003885	3474515	3474765	+	-1728	downstream	AT1G10538	pseudogene	None	None	None	ID=AT1G10538;Note=pseudogene;Name=AT1G10538
gwas_ABA_Mean(LRD_R).csv	1	3476243	1.09228e-06	5.96167	5.365	1	0.003885	3474515	3474765	+	-1728	downstream	AT1G10538.1	pseudogenic_transcript	None	None		None
gwas_ABA_Mean(LRD_R).csv	1	3476243	1.09228e-06	5.96167	5.365	1	0.003885	3484580	3486965	+	8337	upstream	AT1G10560	gene	PUB18	plant U-box 18	None	ID=AT1G10560;Note=protein_coding_gene;Name=AT1G10560
gwas_ABA_Mean(LRD_R).csv	1	3476243	1.09228e-06	5.96167	5.365	1	0.003885	3484580	3486965	+	8337	upstream	AT1G10560.1	mRNA	PUB18	plant U-box 18	plant U-box 18	plant U-box 18 (PUB18); FUNCTIONS IN: ubiquitin-protein ligase activity; INVOLVED IN: protein ubiquitination; LOCATED IN: ubiquitin ligase complex; EXPRESSED IN: 9 plant structures; EXPRESSED DURING: 4 anthesis, LP.10 ten leaves visible, petal differentiation and expansion stage; CONTAINS InterPro DOMAIN/s: Zinc finger, RING-type (InterPro:IPR001841), U box domain (InterPro:IPR003613), Armadillo-…
gwas_ABA_Mean(LRD_R).csv	1	3476243	1.09228e-06	5.96167	5.365	1	0.003885	3482652	3482894	+	6409	upstream	sORF0200	sorf	None	None	None	sORF0200.1;protein_coding
gwas_ABA_Mean(LRD_R).csv	1	3476243	1.09228e-06	5.96167	5.365	1	0.003885	3473459	3473602	+	-2784	downstream	sORF0199	sorf	None	None	None	sORF0199.1;protein_coding
gwas_ABA_Mean(LRD_R).csv	1	3476243	1.09228e-06	5.96167	5.365	1	0.003885	3471456	3472672	-	-3571	upstream	AT1G10530	gene	None	None	None	ID=AT1G10530;Note=protein_coding_gene;Name=AT1G10530
gwas_ABA_Mean(LRD_R).csv	1	3476243	1.09228e-06	5.96167	5.365	1	0.003885	3471456	3472672	-	-3571	upstream	AT1G10530.1	mRNA	None	None		unknown protein; FUNCTIONS IN: molecular_function unknown; INVOLVED IN: N-terminal protein myristoylation; BEST Arabidopsis thaliana protein match is: unknown protein (TAIR:AT1G60010.1); Has 143 Blast hits to 143 proteins in 14 species: Archae - 0; Bacteria - 0; Metazoa - 0; Fungi - 0; Plants - 143; Viruses - 0; Other Eukaryotes - 0 (source: NCBI BLink).
gwas_ABA_Mean(LRD_R).csv	1	3476243	1.09228e-06	5.96167	5.365	1	0.003885	3474864	3477927	-	1684	in gene	AT1G10540	gene	NAT8	nucleobase-ascorbate transporter 8	None	ID=AT1G10540;Note=protein_coding_gene;Name=AT1G10540
gwas_ABA_Mean(LRD_R).csv	1	3476243	1.09228e-06	5.96167	5.365	1	0.003885	3474864	3477927	-	1684	in gene	AT1G10540.1	mRNA	NAT8	nucleobase-ascorbate transporter 8	nucleobase-ascorbate transporter 8	nucleobase-ascorbate transporter 8 (NAT8); FUNCTIONS IN: transmembrane transporter activity; INVOLVED IN: transport, transmembrane transport; LOCATED IN: membrane; EXPRESSED IN: 12 plant structures; EXPRESSED DURING: 7 growth stages; CONTAINS InterPro DOMAIN/s: Xanthine/uracil/vitamin C permease (InterPro:IPR006043); BEST Arabidopsis thaliana protein match is: nucleobase-ascorbate transporter 7 (…
gwas_ABA_Mean(LRD_R).csv	1	3476243	1.09228e-06	5.96167	5.365	1	0.003885	3479153	3480988	-	4745	downstream	AT1G10550	gene	XTH33	xyloglucan:xyloglucosyl transferase 33	None	ID=AT1G10550;Note=protein_coding_gene;Name=AT1G10550
gwas_ABA_Mean(LRD_R).csv	1	3476243	1.09228e-06	5.96167	5.365	1	0.003885	3479153	3480988	-	4745	downstream	AT1G10550.1	mRNA	XTH33	xyloglucan:xyloglucosyl transferase 33	xyloglucan:xyloglucosyl transferase 33	xyloglucan:xyloglucosyl transferase 33 (XTH33); FUNCTIONS IN: hydrolase activity, acting on glycosyl bonds, hydrolase activity, hydrolyzing O-glycosyl compounds, xyloglucan:xyloglucosyl transferase activity; INVOLVED IN: plant-type cell wall modification involved in multidimensional cell growth; LOCATED IN: integral to plasma membrane; EXPRESSED IN: 14 plant structures; EXPRESSED DURING: 7 growth…
gwas_ABA_Mean(LRD_R).csv	4	13282571	1.12366e-06	5.94937	5.365	1	0.003923	13275307	13277188	+	-7264	downstream	AT4G26200	gene	ATACS7	None	None	ID=AT4G26200;Note=protein_coding_gene;Name=AT4G26200
gwas_ABA_Mean(LRD_R).csv	4	13282571	1.12366e-06	5.94937	5.365	1	0.003923	13275307	13277188	+	-7264	downstream	AT4G26200.1	mRNA	ATACS7	None	1-amino-cyclopropane-1-carboxylate synthase 7	1-amino-cyclopropane-1-carboxylate synthase 7 (ACS7); CONTAINS InterPro DOMAIN/s: 1-aminocyclopropane-1-carboxylate synthase (InterPro:IPR001176), Pyridoxal phosphate-dependent transferase, major domain (InterPro:IPR015424), Aminotransferase, class I/classII (InterPro:IPR004839), Aminotransferases, class-I, pyridoxal-phosphate-binding site (InterPro:IPR004838), Pyridoxal phosphate-dependent trans…
gwas_ABA_Mean(LRD_R).csv	4	13282571	1.12366e-06	5.94937	5.365	1	0.003923	13281937	13283402	+	-634	in gene	AT4G26210	gene	None	None	None	ID=AT4G26210;Note=protein_coding_gene;Name=AT4G26210
gwas_ABA_Mean(LRD_R).csv	4	13282571	1.12366e-06	5.94937	5.365	1	0.003923	13281937	13283402	+	-634	in gene	AT4G26210.1	mRNA	None	None	Mitochondrial ATP synthase subunit G protein	Mitochondrial ATP synthase subunit G protein; FUNCTIONS IN: hydrogen ion transmembrane transporter activity; INVOLVED IN: proton transport, ATP synthesis coupled proton transport; LOCATED IN: mitochondrial proton-transporting ATP synthase complex, coupling factor F(o); EXPRESSED IN: 22 plant structures; EXPRESSED DURING: 13 growth stages; CONTAINS InterPro DOMAIN/s: ATPase, F0 complex, subunit G,…
gwas_ABA_Mean(LRD_R).csv	4	13282571	1.12366e-06	5.94937	5.365	1	0.003923	13281946	13283402	+	-625	in gene	AT4G26210.2	mRNA	None	None	Mitochondrial ATP synthase subunit G protein	Mitochondrial ATP synthase subunit G protein; FUNCTIONS IN: hydrogen ion transmembrane transporter activity; INVOLVED IN: proton transport, ATP synthesis coupled proton transport; LOCATED IN: mitochondrial proton-transporting ATP synthase complex, coupling factor F(o); EXPRESSED IN: 22 plant structures; EXPRESSED DURING: 13 growth stages; CONTAINS InterPro DOMAIN/s: ATPase, F0 complex, subunit G,…
gwas_ABA_Mean(LRD_R).csv	4	13282571	1.12366e-06	5.94937	5.365	1	0.003923	13283576	13285323	+	1005	upstream	AT4G26220	gene	CCoAOMT7	caffeoyl coenzyme A ester O-methyltransferase 7	None	ID=AT4G26220;Note=protein_coding_gene;Name=AT4G26220
gwas_ABA_Mean(LRD_R).csv	4	13282571	1.12366e-06	5.94937	5.365	1	0.003923	13283576	13285323	+	1005	upstream	AT4G26220.1	mRNA	CCoAOMT7	caffeoyl coenzyme A ester O-methyltransferase 7	S-adenosyl-L-methionine-dependent methyltransferases superfamily protein	S-adenosyl-L-methionine-dependent methyltransferases superfamily protein; FUNCTIONS IN: O-methyltransferase activity; LOCATED IN: cytosol; EXPRESSED IN: shoot, inflorescence meristem, root, flower; EXPRESSED DURING: petal differentiation and expansion stage, seed development stages; CONTAINS InterPro DOMAIN/s: O-methyltransferase, family 3 (InterPro:IPR002935); BEST Arabidopsis thaliana protein m…
gwas_ABA_Mean(LRD_R).csv	4	13282571	1.12366e-06	5.94937	5.365	1	0.003923	13285825	13286791	+	3254	upstream	AT4G26230	gene	None	None	None	ID=AT4G26230;Note=protein_coding_gene;Name=AT4G26230
gwas_ABA_Mean(LRD_R).csv	4	13282571	1.12366e-06	5.94937	5.365	1	0.003923	13285825	13286791	+	3254	upstream	AT4G26230.1	mRNA	None	None	Ribosomal protein L31e family protein	Ribosomal protein L31e family protein; FUNCTIONS IN: structural constituent of ribosome; INVOLVED IN: translation, ribosome biogenesis; LOCATED IN: ribosome, cytosolic large ribosomal subunit; EXPRESSED IN: 22 plant structures; EXPRESSED DURING: 13 growth stages; CONTAINS InterPro DOMAIN/s: Ribosomal protein L31e (InterPro:IPR000054), Ribosomal protein L31e, conserved site (InterPro:IPR020052); B…
gwas_ABA_Mean(LRD_R).csv	4	13282571	1.12366e-06	5.94937	5.365	1	0.003923	13289641	13291084	+	7070	upstream	AT4G26250	gene	GolS6	galactinol synthase 6	None	ID=AT4G26250;Note=protein_coding_gene;Name=AT4G26250
gwas_ABA_Mean(LRD_R).csv	4	13282571	1.12366e-06	5.94937	5.365	1	0.003923	13289641	13291084	+	7070	upstream	AT4G26250.1	mRNA	GolS6	galactinol synthase 6	galactinol synthase 6	galactinol synthase 6 (GolS6); CONTAINS InterPro DOMAIN/s: Glycosyl transferase, family 8 (InterPro:IPR002495); BEST Arabidopsis thaliana protein match is: galactinol synthase 5 (TAIR:AT5G23790.1); Has 1309 Blast hits to 1308 proteins in 306 species: Archae - 0; Bacteria - 175; Metazoa - 257; Fungi - 268; Plants - 476; Viruses - 67; Other Eukaryotes - 66 (source: NCBI BLink).
gwas_ABA_Mean(LRD_R).csv	4	13282571	1.12366e-06	5.94937	5.365	1	0.003923	13285423	13285494	-	2923	downstream	AT4G26225	gene	None	None	None	ID=AT4G26225;Note=tRNA;Name=AT4G26225
gwas_ABA_Mean(LRD_R).csv	4	13282571	1.12366e-06	5.94937	5.365	1	0.003923	13285423	13285494	-	2923	downstream	AT4G26225.1	tRNA	None	None	pre-tRNA	tRNA-Pro (anticodon: TGG)
gwas_ABA_Mean(LRD_R).csv	4	13282571	1.12366e-06	5.94937	5.365	1	0.003923	13286774	13288971	-	6400	downstream	AT4G26240	gene	None	None	None	ID=AT4G26240;Note=protein_coding_gene;Name=AT4G26240
gwas_ABA_Mean(LRD_R).csv	4	13282571	1.12366e-06	5.94937	5.365	1	0.003923	13286774	13288971	-	6400	downstream	AT4G26240.1	mRNA	None	None		unknown protein; Has 30201 Blast hits to 17322 proteins in 780 species: Archae - 12; Bacteria - 1396; Metazoa - 17338; Fungi - 3422; Plants - 5037; Viruses - 0; Other Eukaryotes - 2996 (source: NCBI BLink).
gwas_ABA_Mean(LRD_R).csv	1	5838544	1.20317e-06	5.91967	5.365	1	0.004131	5829080	5831343	+	-9464	downstream	AT1G17050	gene	SPS2	solanesyl diphosphate synthase 2	None	ID=AT1G17050;Note=protein_coding_gene;Name=AT1G17050
gwas_ABA_Mean(LRD_R).csv	1	5838544	1.20317e-06	5.91967	5.365	1	0.004131	5829080	5831343	+	-9464	downstream	AT1G17050.1	mRNA	SPS2	solanesyl diphosphate synthase 2	solanesyl diphosphate synthase 2	solanesyl diphosphate synthase 2 (SPS2); FUNCTIONS IN: trans-octaprenyltranstransferase activity; INVOLVED IN: ubiquinone biosynthetic process; LOCATED IN: chloroplast, plastid; EXPRESSED IN: 22 plant structures; EXPRESSED DURING: 13 growth stages; CONTAINS InterPro DOMAIN/s: Solanesyl diphosphate synthase (InterPro:IPR014120), Polyprenyl synthetase-related (InterPro:IPR017446), Terpenoid synthas…
gwas_ABA_Mean(LRD_R).csv	1	5838544	1.20317e-06	5.91967	5.365	1	0.004131	5837590	5840332	+	-954	in gene	AT1G17070	gene	STIPL1	SPLICEOSOMAL TIMEKEEPER LOCUS1	None	ID=AT1G17070;Note=protein_coding_gene;Name=AT1G17070
gwas_ABA_Mean(LRD_R).csv	1	5838544	1.20317e-06	5.91967	5.365	1	0.004131	5837590	5840332	+	-954	in gene	AT1G17070.1	mRNA	STIPL1	SPLICEOSOMAL TIMEKEEPER LOCUS1	GC-rich sequence DNA-binding factor-like protein with Tuftelin interacting domain	GC-rich sequence DNA-binding factor-like protein with Tuftelin interacting domain; FUNCTIONS IN: nucleic acid binding; INVOLVED IN: biological_process unknown; LOCATED IN: intracellular; EXPRESSED IN: 24 plant structures; EXPRESSED DURING: 15 growth stages; CONTAINS InterPro DOMAIN/s: Tuftelin interacting protein N-terminal (InterPro:IPR022159), D111/G-patch (InterPro:IPR000467); BEST Arabidopsis…
gwas_ABA_Mean(LRD_R).csv	1	5838544	1.20317e-06	5.91967	5.365	1	0.004131	5844676	5845661	+	6132	upstream	AT1G17100	gene	HBP1	haem-binding protein 1	None	ID=AT1G17100;Note=protein_coding_gene;Name=AT1G17100
gwas_ABA_Mean(LRD_R).csv	1	5838544	1.20317e-06	5.91967	5.365	1	0.004131	5844676	5845661	+	6132	upstream	AT1G17100.1	mRNA	HBP1	haem-binding protein 1	SOUL heme-binding family protein	SOUL heme-binding family protein; FUNCTIONS IN: binding; INVOLVED IN: biological_process unknown; LOCATED IN: plasma membrane, vacuole; EXPRESSED IN: 24 plant structures; EXPRESSED DURING: 14 growth stages; CONTAINS InterPro DOMAIN/s: SOUL haem-binding protein (InterPro:IPR006917); BEST Arabidopsis thaliana protein match is: SOUL heme-binding family protein (TAIR:AT1G78450.1); Has 1318 Blast hits…
gwas_ABA_Mean(LRD_R).csv	1	5838544	1.20317e-06	5.91967	5.365	1	0.004131	5832097	5835456	-	-3088	upstream	AT1G17060	gene	SOB7	SUPPRESSOR OF PHYB-4 7	None	ID=AT1G17060;Note=protein_coding_gene;Name=AT1G17060
gwas_ABA_Mean(LRD_R).csv	1	5838544	1.20317e-06	5.91967	5.365	1	0.004131	5832097	5835456	-	-3088	upstream	AT1G17060.1	mRNA	SOB7	SUPPRESSOR OF PHYB-4 7	cytochrome p450 72c1	cytochrome p450 72c1 (CYP72C1); FUNCTIONS IN: electron carrier activity, monooxygenase activity, iron ion binding, oxygen binding, heme binding; INVOLVED IN: response to light stimulus, brassinosteroid metabolic process, unidimensional cell growth; LOCATED IN: endomembrane system; EXPRESSED IN: 10 plant structures; EXPRESSED DURING: 6 growth stages; CONTAINS InterPro DOMAIN/s: Cytochrome P450 (In…
gwas_ABA_Mean(LRD_R).csv	1	5838544	1.20317e-06	5.91967	5.365	1	0.004131	5840269	5841606	-	3062	downstream	AT1G17080	gene	None	None	None	ID=AT1G17080;Note=protein_coding_gene;Name=AT1G17080
gwas_ABA_Mean(LRD_R).csv	1	5838544	1.20317e-06	5.91967	5.365	1	0.004131	5840269	5841606	-	3062	downstream	AT1G17080.1	mRNA	None	None	Ribosomal protein L18ae family	Ribosomal protein L18ae family; BEST Arabidopsis thaliana protein match is: Ribosomal protein L18ae family (TAIR:AT1G53560.1); Has 119 Blast hits to 119 proteins in 14 species: Archae - 0; Bacteria - 0; Metazoa - 0; Fungi - 0; Plants - 119; Viruses - 0; Other Eukaryotes - 0 (source: NCBI BLink).
gwas_ABA_Mean(LRD_R).csv	1	5838544	1.20317e-06	5.91967	5.365	1	0.004131	5842216	5844283	-	5739	downstream	AT1G17090	gene	None	None	None	ID=AT1G17090;Note=protein_coding_gene;Name=AT1G17090
gwas_ABA_Mean(LRD_R).csv	1	5838544	1.20317e-06	5.91967	5.365	1	0.004131	5842216	5842882	-	4338	downstream	AT1G17090.1	mRNA	None	None		unknown protein; INVOLVED IN: biological_process unknown; LOCATED IN: endomembrane system; EXPRESSED IN: 17 plant structures; EXPRESSED DURING: 7 growth stages; Has 5 Blast hits to 5 proteins in 2 species: Archae - 0; Bacteria - 0; Metazoa - 0; Fungi - 0; Plants - 5; Viruses - 0; Other Eukaryotes - 0 (source: NCBI BLink).
gwas_ABA_Mean(LRD_R).csv	1	5838544	1.20317e-06	5.91967	5.365	1	0.004131	5842218	5844283	-	5739	downstream	AT1G17090.2	mRNA	None	None		unknown protein; INVOLVED IN: biological_process unknown; LOCATED IN: endomembrane system; EXPRESSED IN: 17 plant structures; EXPRESSED DURING: 7 growth stages; Has 5 Blast hits to 5 proteins in 2 species: Archae - 0; Bacteria - 0; Metazoa - 0; Fungi - 0; Plants - 5; Viruses - 0; Other Eukaryotes - 0 (source: NCBI BLink).
gwas_ABA_Mean(LRD_R).csv	1	5838544	1.20317e-06	5.91967	5.365	1	0.004131	5845660	5850934	-	12390	downstream	AT1G17110	gene	UBP15	ubiquitin-specific protease 15	None	ID=AT1G17110;Note=protein_coding_gene;Name=AT1G17110
gwas_ABA_Mean(LRD_R).csv	1	5838544	1.20317e-06	5.91967	5.365	1	0.004131	5845675	5850889	-	12345	downstream	AT1G17110.1	mRNA	UBP15	ubiquitin-specific protease 15	ubiquitin-specific protease 15	ubiquitin-specific protease 15 (UBP15); CONTAINS InterPro DOMAIN/s: Zinc finger, MYND-type (InterPro:IPR002893), Peptidase C19, ubiquitin carboxyl-terminal hydrolase 2, conserved site (InterPro:IPR018200), Peptidase C19, ubiquitin carboxyl-terminal hydrolase 2 (InterPro:IPR001394); BEST Arabidopsis thaliana protein match is: ubiquitin-specific protease 18 (TAIR:AT4G31670.1); Has 7942 Blast hits t…
gwas_ABA_Mean(LRD_R).csv	1	5838544	1.20317e-06	5.91967	5.365	1	0.004131	5845660	5850934	-	12390	downstream	AT1G17110.2	mRNA	UBP15	ubiquitin-specific protease 15	ubiquitin-specific protease 15	ubiquitin-specific protease 15 (UBP15); CONTAINS InterPro DOMAIN/s: Zinc finger, MYND-type (InterPro:IPR002893), Peptidase C19, ubiquitin carboxyl-terminal hydrolase 2, conserved site (InterPro:IPR018200), Peptidase C19, ubiquitin carboxyl-terminal hydrolase 2 (InterPro:IPR001394); BEST Arabidopsis thaliana protein match is: ubiquitin-specific protease 18 (TAIR:AT4G31670.1).
gwas_ABA_Mean(LRD_R).csv	1	22271511	1.87204e-06	5.72768	5.365	1	0.005843	22261888	22264408	+	-9623	downstream	AT1G60420	gene	NRX1	nucleoredoxin 1	None	ID=AT1G60420;Note=protein_coding_gene;Name=AT1G60420
gwas_ABA_Mean(LRD_R).csv	1	22271511	1.87204e-06	5.72768	5.365	1	0.005843	22261888	22264408	+	-9623	downstream	AT1G60420.1	mRNA	NRX1	nucleoredoxin 1	DC1 domain-containing protein	DC1 domain-containing protein; FUNCTIONS IN: oxidoreductase activity, antioxidant activity; INVOLVED IN: response to cadmium ion, pollen tube growth, pollen tube guidance; LOCATED IN: cellular_component unknown; EXPRESSED IN: 25 plant structures; EXPRESSED DURING: 15 growth stages; CONTAINS InterPro DOMAIN/s: Thioredoxin fold (InterPro:IPR012335), Alkyl hydroperoxide reductase/ Thiol specific ant…
gwas_ABA_Mean(LRD_R).csv	1	22271511	1.87204e-06	5.72768	5.365	1	0.005843	22275484	22279007	+	3973	upstream	AT1G60460	gene	None	None	None	ID=AT1G60460;Note=protein_coding_gene;Name=AT1G60460
gwas_ABA_Mean(LRD_R).csv	1	22271511	1.87204e-06	5.72768	5.365	1	0.005843	22275484	22279007	+	3973	upstream	AT1G60460.1	mRNA	None	None		unknown protein; FUNCTIONS IN: molecular_function unknown; INVOLVED IN: biological_process unknown; LOCATED IN: endomembrane system; EXPRESSED IN: 6 plant structures; EXPRESSED DURING: petal differentiation and expansion stage, E expanded cotyledon stage, D bilateral stage; Has 23 Blast hits to 23 proteins in 8 species: Archae - 0; Bacteria - 0; Metazoa - 0; Fungi - 0; Plants - 23; Viruses - 0; O…
gwas_ABA_Mean(LRD_R).csv	1	22271511	1.87204e-06	5.72768	5.365	1	0.005843	22275582	22278785	+	4071	upstream	AT1G60460.2	mRNA	None	None		unknown protein; Has 35333 Blast hits to 34131 proteins in 2444 species: Archae - 798; Bacteria - 22429; Metazoa - 974; Fungi - 991; Plants - 531; Viruses - 0; Other Eukaryotes - 9610 (source: NCBI BLink).
gwas_ABA_Mean(LRD_R).csv	1	22271511	1.87204e-06	5.72768	5.365	1	0.005843	22275484	22278785	+	3973	upstream	AT1G60460.3	mRNA	None	None		unknown protein; FUNCTIONS IN: molecular_function unknown; INVOLVED IN: biological_process unknown; LOCATED IN: endomembrane system; EXPRESSED IN: 6 plant structures; EXPRESSED DURING: petal differentiation and expansion stage, E expanded cotyledon stage, D bilateral stage; Has 35333 Blast hits to 34131 proteins in 2444 species: Archae - 798; Bacteria - 22429; Metazoa - 974; Fungi - 991; Plants -…
gwas_ABA_Mean(LRD_R).csv	1	22271511	1.87204e-06	5.72768	5.365	1	0.005843	22264385	22266038	-	-5473	upstream	AT1G60430	gene	ARPC3	actin-related protein C3	None	ID=AT1G60430;Note=protein_coding_gene;Name=AT1G60430
gwas_ABA_Mean(LRD_R).csv	1	22271511	1.87204e-06	5.72768	5.365	1	0.005843	22264385	22266002	-	-5509	upstream	AT1G60430.1	mRNA	ARPC3	actin-related protein C3	actin-related protein C3	actin-related protein C3 (ARPC3); CONTAINS InterPro DOMAIN/s: ARP2/3 complex, p21-Arc subunit (InterPro:IPR007204); Has 457 Blast hits to 457 proteins in 188 species: Archae - 0; Bacteria - 0; Metazoa - 232; Fungi - 135; Plants - 39; Viruses - 0; Other Eukaryotes - 51 (source: NCBI BLink).
gwas_ABA_Mean(LRD_R).csv	1	22271511	1.87204e-06	5.72768	5.365	1	0.005843	22264385	22266038	-	-5473	upstream	AT1G60430.2	mRNA	ARPC3	actin-related protein C3	actin-related protein C3	actin-related protein C3 (ARPC3); CONTAINS InterPro DOMAIN/s: ARP2/3 complex, p21-Arc subunit (InterPro:IPR007204); Has 457 Blast hits to 457 proteins in 188 species: Archae - 0; Bacteria - 0; Metazoa - 232; Fungi - 135; Plants - 39; Viruses - 0; Other Eukaryotes - 51 (source: NCBI BLink).
gwas_ABA_Mean(LRD_R).csv	1	22271511	1.87204e-06	5.72768	5.365	1	0.005843	22266497	22269243	-	-2268	upstream	AT1G60440	gene	PANK1	pantothenate kinase 1	None	ID=AT1G60440;Note=protein_coding_gene;Name=AT1G60440
gwas_ABA_Mean(LRD_R).csv	1	22271511	1.87204e-06	5.72768	5.365	1	0.005843	22266497	22269243	-	-2268	upstream	AT1G60440.1	mRNA	PANK1	pantothenate kinase 1	pantothenate kinase 1	pantothenate kinase 1 (PANK1); FUNCTIONS IN: pantothenate kinase activity; INVOLVED IN: acetyl-CoA biosynthetic process, coenzyme A biosynthetic process; LOCATED IN: cellular_component unknown; EXPRESSED IN: 25 plant structures; EXPRESSED DURING: 16 growth stages; CONTAINS InterPro DOMAIN/s: Fumble (InterPro:IPR011602), Eukaryotic pantothenate kinase (InterPro:IPR004567); BEST Arabidopsis thalian…
gwas_ABA_Mean(LRD_R).csv	1	22271511	1.87204e-06	5.72768	5.365	1	0.005843	22271226	22273214	-	1703	in gene	AT1G60450	gene	GolS7	galactinol synthase 7	None	ID=AT1G60450;Note=protein_coding_gene;Name=AT1G60450
gwas_ABA_Mean(LRD_R).csv	1	22271511	1.87204e-06	5.72768	5.365	1	0.005843	22271226	22273214	-	1703	in gene	AT1G60450.1	mRNA	GolS7	galactinol synthase 7	galactinol synthase 7	galactinol synthase 7 (GolS7); CONTAINS InterPro DOMAIN/s: Glycosyl transferase, family 8 (InterPro:IPR002495); BEST Arabidopsis thaliana protein match is: galactinol synthase 4 (TAIR:AT1G60470.1); Has 1127 Blast hits to 1126 proteins in 260 species: Archae - 0; Bacteria - 80; Metazoa - 260; Fungi - 247; Plants - 417; Viruses - 63; Other Eukaryotes - 60 (source: NCBI BLink).
gwas_ABA_Mean(LRD_R).csv	1	22271511	1.87204e-06	5.72768	5.365	1	0.005843	22278975	22280586	-	9075	downstream	AT1G60470	gene	GolS4	galactinol synthase 4	None	ID=AT1G60470;Note=protein_coding_gene;Name=AT1G60470
gwas_ABA_Mean(LRD_R).csv	1	22271511	1.87204e-06	5.72768	5.365	1	0.005843	22278975	22280586	-	9075	downstream	AT1G60470.1	mRNA	GolS4	galactinol synthase 4	galactinol synthase 4	galactinol synthase 4 (GolS4); CONTAINS InterPro DOMAIN/s: Glycosyl transferase, family 8 (InterPro:IPR002495); BEST Arabidopsis thaliana protein match is: galactinol synthase 7 (TAIR:AT1G60450.1); Has 1247 Blast hits to 1246 proteins in 290 species: Archae - 0; Bacteria - 113; Metazoa - 260; Fungi - 270; Plants - 469; Viruses - 69; Other Eukaryotes - 66 (source: NCBI BLink).
gwas_ABA_Mean(LRD_R).csv	1	22271511	1.87204e-06	5.72768	5.365	1	0.005843	22274703	22274807	-	3296	downstream	sORF1342	sorf	None	None	None	sORF1342.1;protein_coding
gwas_ABA_Mean(LRD_R).csv	4	13296141	2.00711e-06	5.69743	5.365	1	0.006171	13285825	13286791	+	-10316	downstream	AT4G26230	gene	None	None	None	ID=AT4G26230;Note=protein_coding_gene;Name=AT4G26230
gwas_ABA_Mean(LRD_R).csv	4	13296141	2.00711e-06	5.69743	5.365	1	0.006171	13285825	13286791	+	-10316	downstream	AT4G26230.1	mRNA	None	None	Ribosomal protein L31e family protein	Ribosomal protein L31e family protein; FUNCTIONS IN: structural constituent of ribosome; INVOLVED IN: translation, ribosome biogenesis; LOCATED IN: ribosome, cytosolic large ribosomal subunit; EXPRESSED IN: 22 plant structures; EXPRESSED DURING: 13 growth stages; CONTAINS InterPro DOMAIN/s: Ribosomal protein L31e (InterPro:IPR000054), Ribosomal protein L31e, conserved site (InterPro:IPR020052); B…
gwas_ABA_Mean(LRD_R).csv	4	13296141	2.00711e-06	5.69743	5.365	1	0.006171	13289641	13291084	+	-6500	downstream	AT4G26250	gene	GolS6	galactinol synthase 6	None	ID=AT4G26250;Note=protein_coding_gene;Name=AT4G26250
gwas_ABA_Mean(LRD_R).csv	4	13296141	2.00711e-06	5.69743	5.365	1	0.006171	13289641	13291084	+	-6500	downstream	AT4G26250.1	mRNA	GolS6	galactinol synthase 6	galactinol synthase 6	galactinol synthase 6 (GolS6); CONTAINS InterPro DOMAIN/s: Glycosyl transferase, family 8 (InterPro:IPR002495); BEST Arabidopsis thaliana protein match is: galactinol synthase 5 (TAIR:AT5G23790.1); Has 1309 Blast hits to 1308 proteins in 306 species: Archae - 0; Bacteria - 175; Metazoa - 257; Fungi - 268; Plants - 476; Viruses - 67; Other Eukaryotes - 66 (source: NCBI BLink).
gwas_ABA_Mean(LRD_R).csv	4	13296141	2.00711e-06	5.69743	5.365	1	0.006171	13293941	13296465	+	-2200	in gene	AT4G26255	gene	None	None	None	ID=AT4G26255;Note=other_RNA;Name=AT4G26255
gwas_ABA_Mean(LRD_R).csv	4	13296141	2.00711e-06	5.69743	5.365	1	0.006171	13293941	13296465	+	-2200	in gene	AT4G26255.1	ncRNA	None	None	other RNA	None
gwas_ABA_Mean(LRD_R).csv	4	13296141	2.00711e-06	5.69743	5.365	1	0.006171	13297698	13300387	+	1557	upstream	AT4G26260	gene	MIOX4	myo-inositol oxygenase 4	None	ID=AT4G26260;Note=protein_coding_gene;Name=AT4G26260
gwas_ABA_Mean(LRD_R).csv	4	13296141	2.00711e-06	5.69743	5.365	1	0.006171	13297698	13300387	+	1557	upstream	AT4G26260.1	mRNA	MIOX4	myo-inositol oxygenase 4	myo-inositol oxygenase 4	myo-inositol oxygenase 4 (MIOX4); FUNCTIONS IN: inositol oxygenase activity; INVOLVED IN: L-ascorbic acid biosynthetic process, syncytium formation; LOCATED IN: cytoplasm; EXPRESSED IN: 19 plant structures; EXPRESSED DURING: 8 growth stages; CONTAINS InterPro DOMAIN/s: Protein of unknown function DUF706 (InterPro:IPR007828); BEST Arabidopsis thaliana protein match is: myo-inositol oxygenase 5 (TA…
gwas_ABA_Mean(LRD_R).csv	4	13296141	2.00711e-06	5.69743	5.365	1	0.006171	13297803	13300319	+	1662	upstream	AT4G26260.2	mRNA	MIOX4	myo-inositol oxygenase 4	myo-inositol oxygenase 4	myo-inositol oxygenase 4 (MIOX4); FUNCTIONS IN: inositol oxygenase activity; INVOLVED IN: L-ascorbic acid biosynthetic process, syncytium formation; LOCATED IN: cytoplasm; EXPRESSED IN: 19 plant structures; EXPRESSED DURING: 8 growth stages; CONTAINS InterPro DOMAIN/s: Protein of unknown function DUF706 (InterPro:IPR007828); BEST Arabidopsis thaliana protein match is: myo-inositol oxygenase 5 (TA…
gwas_ABA_Mean(LRD_R).csv	4	13296141	2.00711e-06	5.69743	5.365	1	0.006171	13295754	13294936	+	-387	downstream	sORF5993	sorf	None	None	None	sORF5993.1;protein_coding
gwas_ABA_Mean(LRD_R).csv	4	13296141	2.00711e-06	5.69743	5.365	1	0.006171	13294519	13294167	+	-1622	downstream	sORF5992	sorf	None	None	None	sORF5992.1;protein_coding
gwas_ABA_Mean(LRD_R).csv	4	13296141	2.00711e-06	5.69743	5.365	1	0.006171	13286774	13288971	-	-7170	upstream	AT4G26240	gene	None	None	None	ID=AT4G26240;Note=protein_coding_gene;Name=AT4G26240
gwas_ABA_Mean(LRD_R).csv	4	13296141	2.00711e-06	5.69743	5.365	1	0.006171	13286774	13288971	-	-7170	upstream	AT4G26240.1	mRNA	None	None		unknown protein; Has 30201 Blast hits to 17322 proteins in 780 species: Archae - 12; Bacteria - 1396; Metazoa - 17338; Fungi - 3422; Plants - 5037; Viruses - 0; Other Eukaryotes - 2996 (source: NCBI BLink).
gwas_ABA_Mean(LRD_R).csv	4	13296141	2.00711e-06	5.69743	5.365	1	0.006171	13300795	13304347	-	8206	downstream	AT4G26270	gene	PFK3	phosphofructokinase 3	None	ID=AT4G26270;Note=protein_coding_gene;Name=AT4G26270
gwas_ABA_Mean(LRD_R).csv	4	13296141	2.00711e-06	5.69743	5.365	1	0.006171	13300795	13304347	-	8206	downstream	AT4G26270.1	mRNA	PFK3	phosphofructokinase 3	phosphofructokinase 3	phosphofructokinase 3 (PFK3); CONTAINS InterPro DOMAIN/s: Pyrophosphate-dependent phosphofructokinase TP0108 (InterPro:IPR012004), Phosphofructokinase (InterPro:IPR000023); BEST Arabidopsis thaliana protein match is: phosphofructokinase 7 (TAIR:AT5G56630.1); Has 30201 Blast hits to 17322 proteins in 780 species: Archae - 12; Bacteria - 1396; Metazoa - 17338; Fungi - 3422; Plants - 5037; Viruses -…
gwas_ABA_Mean(LRD_R).csv	4	13296141	2.00711e-06	5.69743	5.365	1	0.006171	13304721	13305722	-	9581	downstream	AT4G26280	gene	None	None	None	ID=AT4G26280;Note=protein_coding_gene;Name=AT4G26280
gwas_ABA_Mean(LRD_R).csv	4	13296141	2.00711e-06	5.69743	5.365	1	0.006171	13304721	13305722	-	9581	downstream	AT4G26280.1	mRNA	None	None	P-loop containing nucleoside triphosphate hydrolases superfamily protein	P-loop containing nucleoside triphosphate hydrolases superfamily protein; FUNCTIONS IN: sulfotransferase activity; INVOLVED IN: biological_process unknown; LOCATED IN: cellular_component unknown; EXPRESSED IN: embryo, sepal, flower, seed; EXPRESSED DURING: petal differentiation and expansion stage, E expanded cotyledon stage; CONTAINS InterPro DOMAIN/s: Sulfotransferase domain (InterPro:IPR000863…
gwas_ABA_Mean(LRD_R).csv	4	13296141	2.00711e-06	5.69743	5.365	1	0.006171	13300455	13300550	-	4409	downstream	sORF5994	sorf	None	None	None	sORF5994.1;protein_coding
gwas_ABA_Mean(LRD_R).csv	5	9498624	2.17028e-06	5.66348	5.365	1	0.006493	9491072	9493920	+	-7552	downstream	AT5G26990	gene	None	None	None	ID=AT5G26990;Note=protein_coding_gene;Name=AT5G26990
gwas_ABA_Mean(LRD_R).csv	5	9498624	2.17028e-06	5.66348	5.365	1	0.006493	9491072	9493920	+	-7552	downstream	AT5G26990.1	mRNA	None	None	Drought-responsive family protein	Drought-responsive family protein; CONTAINS InterPro DOMAIN/s: Drought induced 19/ RING finger protein 114 (InterPro:IPR008598); BEST Arabidopsis thaliana protein match is: Drought-responsive family protein (TAIR:AT3G05700.1); Has 1807 Blast hits to 1807 proteins in 277 species: Archae - 0; Bacteria - 0; Metazoa - 736; Fungi - 347; Plants - 385; Viruses - 0; Other Eukaryotes - 339 (source: NCBI B…
gwas_ABA_Mean(LRD_R).csv	5	9498624	2.17028e-06	5.66348	5.365	1	0.006493	9498052	9503134	+	-572	in gene	AT5G27000	gene	KATD	KINESIN-LIKE PROTEIN IN ARABIDOPSIS THALIANA D	None	ID=AT5G27000;Note=protein_coding_gene;Name=AT5G27000
gwas_ABA_Mean(LRD_R).csv	5	9498624	2.17028e-06	5.66348	5.365	1	0.006493	9498052	9503134	+	-572	in gene	AT5G27000.1	mRNA	KATD	KINESIN-LIKE PROTEIN IN ARABIDOPSIS THALIANA D	kinesin 4	kinesin 4 (ATK4); FUNCTIONS IN: microtubule binding, protein binding, microtubule motor activity, ATPase activity; INVOLVED IN: microtubule-based movement; EXPRESSED IN: 13 plant structures; EXPRESSED DURING: 7 growth stages; CONTAINS InterPro DOMAIN/s: Kinesin, motor region, conserved site (InterPro:IPR019821), Calponin-homology (InterPro:IPR016146), Calponin-like actin-binding (InterPro:IPR0017…
gwas_ABA_Mean(LRD_R).csv	5	9498624	2.17028e-06	5.66348	5.365	1	0.006493	9508098	9508878	+	9474	upstream	AT5G27020	gene	None	None	None	ID=AT5G27020;Note=protein_coding_gene;Name=AT5G27020
gwas_ABA_Mean(LRD_R).csv	5	9498624	2.17028e-06	5.66348	5.365	1	0.006493	9508098	9508878	+	9474	upstream	AT5G27020.1	mRNA	None	None		unknown protein; Has 1807 Blast hits to 1807 proteins in 277 species: Archae - 0; Bacteria - 0; Metazoa - 736; Fungi - 347; Plants - 385; Viruses - 0; Other Eukaryotes - 339 (source: NCBI BLink).
gwas_ABA_Mean(LRD_R).csv	5	9498624	2.17028e-06	5.66348	5.365	1	0.006493	9488148	9490816	-	-7808	upstream	AT5G26980	gene	SYP41	syntaxin of plants 41	None	ID=AT5G26980;Note=protein_coding_gene;Name=AT5G26980
gwas_ABA_Mean(LRD_R).csv	5	9498624	2.17028e-06	5.66348	5.365	1	0.006493	9488148	9490807	-	-7817	upstream	AT5G26980.1	mRNA	SYP41	syntaxin of plants 41	syntaxin of plants 41	syntaxin of plants 41 (SYP41); CONTAINS InterPro DOMAIN/s: Target SNARE coiled-coil domain (InterPro:IPR000727), t-SNARE (InterPro:IPR010989), Syntaxin/epimorphin, conserved site (InterPro:IPR006012), Syntaxin, N-terminal (InterPro:IPR006011); BEST Arabidopsis thaliana protein match is: syntaxin of plants 43 (TAIR:AT3G05710.2); Has 1807 Blast hits to 1807 proteins in 277 species: Archae - 0; Bact…
gwas_ABA_Mean(LRD_R).csv	5	9498624	2.17028e-06	5.66348	5.365	1	0.006493	9488150	9490816	-	-7808	upstream	AT5G26980.2	mRNA	SYP41	syntaxin of plants 41	syntaxin of plants 41	syntaxin of plants 41 (SYP41); CONTAINS InterPro DOMAIN/s: Target SNARE coiled-coil domain (InterPro:IPR000727), t-SNARE (InterPro:IPR010989), Syntaxin/epimorphin, conserved site (InterPro:IPR006012), Syntaxin, N-terminal (InterPro:IPR006011); BEST Arabidopsis thaliana protein match is: syntaxin of plants 43 (TAIR:AT3G05710.2); Has 2253 Blast hits to 2241 proteins in 274 species: Archae - 0; Bact…
gwas_ABA_Mean(LRD_R).csv	5	9498624	2.17028e-06	5.66348	5.365	1	0.006493	9503315	9507569	-	8945	downstream	AT5G27010	gene	None	None	None	ID=AT5G27010;Note=protein_coding_gene;Name=AT5G27010
gwas_ABA_Mean(LRD_R).csv	5	9498624	2.17028e-06	5.66348	5.365	1	0.006493	9503315	9507569	-	8945	downstream	AT5G27010.1	mRNA	None	None	ARM repeat superfamily protein	ARM repeat superfamily protein; FUNCTIONS IN: binding; CONTAINS InterPro DOMAIN/s: Armadillo-type fold (InterPro:IPR016024); BEST Arabidopsis thaliana protein match is: ARM repeat superfamily protein (TAIR:AT5G06350.1); Has 1807 Blast hits to 1807 proteins in 277 species: Archae - 0; Bacteria - 0; Metazoa - 736; Fungi - 347; Plants - 385; Viruses - 0; Other Eukaryotes - 339 (source: NCBI BLink).
gwas_ABA_Mean(LRD_R).csv	5	9498624	2.17028e-06	5.66348	5.365	1	0.006493	9494536	9494640	-	-3984	upstream	sORF6766	sorf	None	None	None	sORF6766.1;protein_coding
gwas_ABA_Mean(LRD_R).csv	5	9067032	2.17493e-06	5.66255	5.365	1	0.006493	9061651	9062419	+	-5381	downstream	AT5G25955	transposable_element_gene	None	None	None	ID=AT5G25955;Note=transposable_element_gene;Name=AT5G25955;Derives_from=AT5TE32785
gwas_ABA_Mean(LRD_R).csv	5	9067032	2.17493e-06	5.66255	5.365	1	0.006493	9061651	9062419	+	-5381	downstream	AT5G25955.1	mRNA_TE_gene	None	None	transposable element gene	non-LTR retrotransposon family (LINE), has a 2.7e-17 P-value blast match to GB:NP_038605 L1 repeat, Tf subfamily, member 30 (LINE-element) (Mus musculus)
gwas_ABA_Mean(LRD_R).csv	5	9067032	2.17493e-06	5.66255	5.365	1	0.006493	9066377	9067974	+	-655	in gene	AT5G25970	gene	None	None	None	ID=AT5G25970;Note=protein_coding_gene;Name=AT5G25970
gwas_ABA_Mean(LRD_R).csv	5	9067032	2.17493e-06	5.66255	5.365	1	0.006493	9066377	9067974	+	-655	in gene	AT5G25970.1	mRNA	None	None	Core-2/I-branching beta-1,6-N-acetylglucosaminyltransferase family protein	Core-2/I-branching beta-1,6-N-acetylglucosaminyltransferase family protein; CONTAINS InterPro DOMAIN/s: Core-2/I-Branching enzyme (InterPro:IPR021141); BEST Arabidopsis thaliana protein match is: Core-2/I-branching beta-1,6-N-acetylglucosaminyltransferase family protein (TAIR:AT5G11730.1); Has 30201 Blast hits to 17322 proteins in 780 species: Archae - 12; Bacteria - 1396; Metazoa - 17338; Fungi …
gwas_ABA_Mean(LRD_R).csv	5	9067032	2.17493e-06	5.66255	5.365	1	0.006493	9072727	9075690	+	5695	upstream	AT5G25980	gene	TGG2	glucoside glucohydrolase 2	None	ID=AT5G25980;Note=protein_coding_gene;Name=AT5G25980
gwas_ABA_Mean(LRD_R).csv	5	9067032	2.17493e-06	5.66255	5.365	1	0.006493	9072727	9075690	+	5695	upstream	AT5G25980.1	mRNA	TGG2	glucoside glucohydrolase 2	glucoside glucohydrolase 2	glucoside glucohydrolase 2 (TGG2); FUNCTIONS IN: thioglucosidase activity, hydrolase activity, hydrolyzing O-glycosyl compounds; INVOLVED IN: glucosinolate catabolic process; LOCATED IN: cytosolic ribosome, apoplast, peroxisome, chloroplast, vacuole; EXPRESSED IN: phloem, vascular bundle, fruit, guard cell, leaf; EXPRESSED DURING: seedling growth; CONTAINS InterPro DOMAIN/s: Glycoside hydrolase, …
gwas_ABA_Mean(LRD_R).csv	5	9067032	2.17493e-06	5.66255	5.365	1	0.006493	9072727	9075690	+	5695	upstream	AT5G25980.2	mRNA	TGG2	glucoside glucohydrolase 2	glucoside glucohydrolase 2	glucoside glucohydrolase 2 (TGG2); FUNCTIONS IN: thioglucosidase activity, hydrolase activity, hydrolyzing O-glycosyl compounds; INVOLVED IN: glucosinolate catabolic process; LOCATED IN: cytosolic ribosome, apoplast, peroxisome, chloroplast, vacuole; EXPRESSED IN: phloem, vascular bundle, fruit, guard cell, leaf; EXPRESSED DURING: seedling growth; CONTAINS InterPro DOMAIN/s: Glycoside hydrolase, …
gwas_ABA_Mean(LRD_R).csv	5	9067032	2.17493e-06	5.66255	5.365	1	0.006493	9072727	9075690	+	5695	upstream	AT5G25980.3	mRNA	TGG2	glucoside glucohydrolase 2	glucoside glucohydrolase 2	glucoside glucohydrolase 2 (TGG2); FUNCTIONS IN: thioglucosidase activity, hydrolase activity, hydrolyzing O-glycosyl compounds; INVOLVED IN: glucosinolate catabolic process; LOCATED IN: cytosolic ribosome, apoplast, chloroplast, peroxisome, vacuole; EXPRESSED IN: phloem, vascular bundle, fruit, guard cell, leaf; EXPRESSED DURING: seedling growth; CONTAINS InterPro DOMAIN/s: Glycoside hydrolase, …
gwas_ABA_Mean(LRD_R).csv	5	9067032	2.17493e-06	5.66255	5.365	1	0.006493	9057793	9059963	-	-7069	upstream	AT5G25950	gene	None	None	None	ID=AT5G25950;Note=protein_coding_gene;Name=AT5G25950
gwas_ABA_Mean(LRD_R).csv	5	9067032	2.17493e-06	5.66255	5.365	1	0.006493	9057793	9059963	-	-7069	upstream	AT5G25950.1	mRNA	None	None	Protein of Unknown Function (DUF239)	Protein of Unknown Function (DUF239); CONTAINS InterPro DOMAIN/s: Protein of unknown function DUF239, plant (InterPro:IPR004314); BEST Arabidopsis thaliana protein match is: Protein of Unknown Function (DUF239) (TAIR:AT5G25960.1); Has 30201 Blast hits to 17322 proteins in 780 species: Archae - 12; Bacteria - 1396; Metazoa - 17338; Fungi - 3422; Plants - 5037; Viruses - 0; Other Eukaryotes - 2996 …
gwas_ABA_Mean(LRD_R).csv	5	9067032	2.17493e-06	5.66255	5.365	1	0.006493	9062917	9065011	-	-2021	upstream	AT5G25960	gene	None	None	None	ID=AT5G25960;Note=protein_coding_gene;Name=AT5G25960
gwas_ABA_Mean(LRD_R).csv	5	9067032	2.17493e-06	5.66255	5.365	1	0.006493	9062917	9065011	-	-2021	upstream	AT5G25960.1	mRNA	None	None	Protein of Unknown Function (DUF239)	Protein of Unknown Function (DUF239); INVOLVED IN: biological_process unknown; LOCATED IN: endomembrane system; EXPRESSED IN: synergid; CONTAINS InterPro DOMAIN/s: Protein of unknown function DUF239, plant (InterPro:IPR004314); BEST Arabidopsis thaliana protein match is: Protein of Unknown Function (DUF239) (TAIR:AT5G25950.1); Has 1807 Blast hits to 1807 proteins in 277 species: Archae - 0; Bacte…
gwas_ABA_Mean(LRD_R).csv	5	9067032	2.17493e-06	5.66255	5.365	1	0.006493	9076107	9077379	-	10347	downstream	AT5G25990	gene	None	None	None	ID=AT5G25990;Note=protein_coding_gene;Name=AT5G25990
gwas_ABA_Mean(LRD_R).csv	5	9067032	2.17493e-06	5.66255	5.365	1	0.006493	9076107	9077379	-	10347	downstream	AT5G25990.1	mRNA	None	None		FUNCTIONS IN: molecular_function unknown; INVOLVED IN: biological_process unknown; LOCATED IN: chloroplast; BEST Arabidopsis thaliana protein match is: Core-2/I-branching beta-1,6-N-acetylglucosaminyltransferase family protein (TAIR:AT5G25970.1); Has 1807 Blast hits to 1807 proteins in 277 species: Archae - 0; Bacteria - 0; Metazoa - 736; Fungi - 347; Plants - 385; Viruses - 0; Other Eukaryotes -…
gwas_ABA_Mean(LRD_R).csv	1	5821121	2.40863e-06	5.61823	5.365	1	0.006988	5807311	5811488	+	-13810	downstream	AT1G16980	gene	TPS2	trehalose-phosphatase/synthase 2	None	ID=AT1G16980;Note=protein_coding_gene;Name=AT1G16980
gwas_ABA_Mean(LRD_R).csv	1	5821121	2.40863e-06	5.61823	5.365	1	0.006988	5807311	5811488	+	-13810	downstream	AT1G16980.1	mRNA	TPS2	trehalose-phosphatase/synthase 2	trehalose-phosphatase/synthase 2	trehalose-phosphatase/synthase 2 (TPS2); CONTAINS InterPro DOMAIN/s: Alpha,alpha-trehalose-phosphate synthase (InterPro:IPR012766), Glycosyl transferase, family 20 (InterPro:IPR001830), Trehalose-phosphatase (InterPro:IPR003337); BEST Arabidopsis thaliana protein match is: trehalose-phosphatase/synthase 3 (TAIR:AT1G17000.1); Has 3329 Blast hits to 3259 proteins in 973 species: Archae - 45; Bacter…
gwas_ABA_Mean(LRD_R).csv	1	5821121	2.40863e-06	5.61823	5.365	1	0.006988	5812728	5816662	+	-8393	downstream	AT1G17000	gene	TPS3	trehalose-phosphatase/synthase 3	None	ID=AT1G17000;Note=protein_coding_gene;Name=AT1G17000
gwas_ABA_Mean(LRD_R).csv	1	5821121	2.40863e-06	5.61823	5.365	1	0.006988	5812728	5816662	+	-8393	downstream	AT1G17000.1	mRNA	TPS3	trehalose-phosphatase/synthase 3	trehalose-phosphatase/synthase 3	trehalose-phosphatase/synthase 3 (TPS3); CONTAINS InterPro DOMAIN/s: Glycosyl transferase, family 20 (InterPro:IPR001830), Trehalose-phosphatase (InterPro:IPR003337); BEST Arabidopsis thaliana protein match is: trehalose-phosphatase/synthase 2 (TAIR:AT1G16980.1); Has 3260 Blast hits to 3210 proteins in 969 species: Archae - 43; Bacteria - 1736; Metazoa - 120; Fungi - 628; Plants - 337; Viruses - …
gwas_ABA_Mean(LRD_R).csv	1	5821121	2.40863e-06	5.61823	5.365	1	0.006988	5817567	5819352	+	-3554	downstream	AT1G17010	gene	None	None	None	ID=AT1G17010;Note=protein_coding_gene;Name=AT1G17010
gwas_ABA_Mean(LRD_R).csv	1	5821121	2.40863e-06	5.61823	5.365	1	0.006988	5817567	5819352	+	-3554	downstream	AT1G17010.1	mRNA	None	None	2-oxoglutarate (2OG) and Fe(II)-dependent oxygenase superfamily protein	2-oxoglutarate (2OG) and Fe(II)-dependent oxygenase superfamily protein; FUNCTIONS IN: oxidoreductase activity, acting on paired donors, with incorporation or reduction of molecular oxygen, 2-oxoglutarate as one donor, and incorporation of one atom each of oxygen into both donors, oxidoreductase activity, iron ion binding; INVOLVED IN: oxidation reduction, flavonoid biosynthetic process; LOCATED …
gwas_ABA_Mean(LRD_R).csv	1	5821121	2.40863e-06	5.61823	5.365	1	0.006988	5820206	5822013	+	-915	in gene	AT1G17020	gene	SRG1	senescence-related gene 1	None	ID=AT1G17020;Note=protein_coding_gene;Name=AT1G17020
gwas_ABA_Mean(LRD_R).csv	1	5821121	2.40863e-06	5.61823	5.365	1	0.006988	5820206	5822013	+	-915	in gene	AT1G17020.1	mRNA	SRG1	senescence-related gene 1	senescence-related gene 1	senescence-related gene 1 (SRG1); CONTAINS InterPro DOMAIN/s: Oxoglutarate/iron-dependent oxygenase (InterPro:IPR005123); BEST Arabidopsis thaliana protein match is: 2-oxoglutarate (2OG) and Fe(II)-dependent oxygenase superfamily protein (TAIR:AT1G17010.1); Has 8560 Blast hits to 8517 proteins in 996 species: Archae - 0; Bacteria - 1133; Metazoa - 115; Fungi - 988; Plants - 4970; Viruses - 0; Oth…
gwas_ABA_Mean(LRD_R).csv	1	5821121	2.40863e-06	5.61823	5.365	1	0.006988	5822368	5824455	+	1247	upstream	AT1G17030	gene	None	None	None	ID=AT1G17030;Note=protein_coding_gene;Name=AT1G17030
gwas_ABA_Mean(LRD_R).csv	1	5821121	2.40863e-06	5.61823	5.365	1	0.006988	5822368	5824455	+	1247	upstream	AT1G17030.1	mRNA	None	None		unknown protein; FUNCTIONS IN: molecular_function unknown; INVOLVED IN: biological_process unknown; LOCATED IN: endomembrane system; BEST Arabidopsis thaliana protein match is: unknown protein (TAIR:AT2G47010.2); Has 70 Blast hits to 70 proteins in 13 species: Archae - 0; Bacteria - 0; Metazoa - 0; Fungi - 0; Plants - 69; Viruses - 0; Other Eukaryotes - 1 (source: NCBI BLink).
gwas_ABA_Mean(LRD_R).csv	1	5821121	2.40863e-06	5.61823	5.365	1	0.006988	5824848	5828233	+	3727	upstream	AT1G17040	gene	STATLA	STAT-TYPE LINKER-SH2 DOMAIN FACTOR A	None	ID=AT1G17040;Note=protein_coding_gene;Name=AT1G17040
gwas_ABA_Mean(LRD_R).csv	1	5821121	2.40863e-06	5.61823	5.365	1	0.006988	5824848	5828233	+	3727	upstream	AT1G17040.1	mRNA	STATLA	STAT-TYPE LINKER-SH2 DOMAIN FACTOR A	SH2 domain protein A	SH2 domain protein A (SHA); FUNCTIONS IN: sequence-specific DNA binding transcription factor activity, signal transducer activity; INVOLVED IN: signal transduction, regulation of transcription, DNA-dependent; LOCATED IN: nucleus; EXPRESSED IN: 11 plant structures; EXPRESSED DURING: 4 anthesis, C globular stage, petal differentiation and expansion stage; CONTAINS InterPro DOMAIN/s: SH2 motif (Inte…
gwas_ABA_Mean(LRD_R).csv	1	5821121	2.40863e-06	5.61823	5.365	1	0.006988	5824848	5828233	+	3727	upstream	AT1G17040.2	mRNA	STATLA	STAT-TYPE LINKER-SH2 DOMAIN FACTOR A	SH2 domain protein A	SH2 domain protein A (SHA); FUNCTIONS IN: sequence-specific DNA binding transcription factor activity, signal transducer activity; INVOLVED IN: signal transduction, regulation of transcription, DNA-dependent; LOCATED IN: nucleus; EXPRESSED IN: 11 plant structures; EXPRESSED DURING: 4 anthesis, C globular stage, petal differentiation and expansion stage; CONTAINS InterPro DOMAIN/s: SH2 motif (Inte…
gwas_ABA_Mean(LRD_R).csv	1	5821121	2.40863e-06	5.61823	5.365	1	0.006988	5829080	5831343	+	7959	upstream	AT1G17050	gene	SPS2	solanesyl diphosphate synthase 2	None	ID=AT1G17050;Note=protein_coding_gene;Name=AT1G17050
gwas_ABA_Mean(LRD_R).csv	1	5821121	2.40863e-06	5.61823	5.365	1	0.006988	5829080	5831343	+	7959	upstream	AT1G17050.1	mRNA	SPS2	solanesyl diphosphate synthase 2	solanesyl diphosphate synthase 2	solanesyl diphosphate synthase 2 (SPS2); FUNCTIONS IN: trans-octaprenyltranstransferase activity; INVOLVED IN: ubiquinone biosynthetic process; LOCATED IN: chloroplast, plastid; EXPRESSED IN: 22 plant structures; EXPRESSED DURING: 13 growth stages; CONTAINS InterPro DOMAIN/s: Solanesyl diphosphate synthase (InterPro:IPR014120), Polyprenyl synthetase-related (InterPro:IPR017446), Terpenoid synthas…
gwas_ABA_Mean(LRD_R).csv	1	5821121	2.40863e-06	5.61823	5.365	1	0.006988	5817030	5817146	+	-4091	downstream	sORF0318	sorf	None	None	None	sORF0318.1;protein_coding
gwas_ABA_Mean(LRD_R).csv	1	11953256	2.45181e-06	5.61051	5.365	1	0.007014	11941438	11944760	+	-11818	downstream	AT1G32950	gene	None	None	None	ID=AT1G32950;Note=protein_coding_gene;Name=AT1G32950
gwas_ABA_Mean(LRD_R).csv	1	11953256	2.45181e-06	5.61051	5.365	1	0.007014	11941438	11944760	+	-11818	downstream	AT1G32950.1	mRNA	None	None	Subtilase family protein	Subtilase family protein; FUNCTIONS IN: identical protein binding, serine-type endopeptidase activity; INVOLVED IN: proteolysis, negative regulation of catalytic activity; LOCATED IN: endomembrane system; EXPRESSED IN: stem, stamen; EXPRESSED DURING: 4 anthesis; CONTAINS InterPro DOMAIN/s: Protease-associated PA (InterPro:IPR003137), Proteinase inhibitor, propeptide (InterPro:IPR009020), Peptidas…
gwas_ABA_Mean(LRD_R).csv	1	11953256	2.45181e-06	5.61051	5.365	1	0.007014	11945307	11948650	+	-7949	downstream	AT1G32960	gene	SBT3.3	None	None	ID=AT1G32960;Note=protein_coding_gene;Name=AT1G32960
gwas_ABA_Mean(LRD_R).csv	1	11953256	2.45181e-06	5.61051	5.365	1	0.007014	11945307	11948650	+	-7949	downstream	AT1G32960.1	mRNA	SBT3.3	None	Subtilase family protein	SBT3.3; FUNCTIONS IN: identical protein binding, serine-type endopeptidase activity; INVOLVED IN: proteolysis, negative regulation of catalytic activity; LOCATED IN: apoplast, plant-type cell wall; EXPRESSED IN: 7 plant structures; EXPRESSED DURING: 4 anthesis; CONTAINS InterPro DOMAIN/s: Protease-associated PA (InterPro:IPR003137), Proteinase inhibitor, propeptide (InterPro:IPR009020), Peptidase…
gwas_ABA_Mean(LRD_R).csv	1	11953256	2.45181e-06	5.61051	5.365	1	0.007014	11953089	11953899	+	-167	in gene	AT1G32975	gene	None	None	None	ID=AT1G32975;Note=protein_coding_gene;Name=AT1G32975
gwas_ABA_Mean(LRD_R).csv	1	11953256	2.45181e-06	5.61051	5.365	1	0.007014	11953089	11953899	+	-167	in gene	AT1G32975.1	mRNA	None	None		unknown protein; Has 2 Blast hits to 2 proteins in 1 species: Archae - 0; Bacteria - 0; Metazoa - 2; Fungi - 0; Plants - 0; Viruses - 0; Other Eukaryotes - 0 (source: NCBI BLink).
gwas_ABA_Mean(LRD_R).csv	1	11953256	2.45181e-06	5.61051	5.365	1	0.007014	11955785	11957284	+	2529	upstream	AT1G32990	gene	PRPL11	plastid ribosomal protein l11	None	ID=AT1G32990;Note=protein_coding_gene;Name=AT1G32990
gwas_ABA_Mean(LRD_R).csv	1	11953256	2.45181e-06	5.61051	5.365	1	0.007014	11955785	11957284	+	2529	upstream	AT1G32990.1	mRNA	PRPL11	plastid ribosomal protein l11	plastid ribosomal protein l11	plastid ribosomal protein l11 (PRPL11); FUNCTIONS IN: structural constituent of ribosome; INVOLVED IN: translation, ribosome biogenesis; LOCATED IN: in 7 components; EXPRESSED IN: 23 plant structures; EXPRESSED DURING: 13 growth stages; CONTAINS InterPro DOMAIN/s: Ribosomal protein L11, C-terminal domain (InterPro:IPR020783), Ribosomal protein L11, bacterial-type (InterPro:IPR006519), Ribosomal p…
gwas_ABA_Mean(LRD_R).csv	1	11953256	2.45181e-06	5.61051	5.365	1	0.007014	11957460	11957730	+	4204	upstream	AT1G32992	gene	MIR856A	microRNA856A	None	ID=AT1G32992;Note=miRNA;Name=AT1G32992
gwas_ABA_Mean(LRD_R).csv	1	11953256	2.45181e-06	5.61051	5.365	1	0.007014	11957460	11957730	+	4204	upstream	AT1G32992.1	miRNA	MIR856A	microRNA856A	MIR856a; miRNA	None
gwas_ABA_Mean(LRD_R).csv	1	11953256	2.45181e-06	5.61051	5.365	1	0.007014	11957968	11958162	+	4712	upstream	AT1G33000	transposable_element_gene	None	None	None	ID=AT1G33000;Note=transposable_element_gene;Name=AT1G33000;Derives_from=AT1TE38700
gwas_ABA_Mean(LRD_R).csv	1	11953256	2.45181e-06	5.61051	5.365	1	0.007014	11957968	11958162	+	4712	upstream	AT1G33000.1	mRNA_TE_gene	None	None	transposable element gene	similar to nucleic acid binding / ribonuclease H [Arabidopsis thaliana] (TAIR:AT4G08860.1); contains InterPro domain Polynucleotidyl transferase, Ribonuclease H fold; (InterPro:IPR012337)
gwas_ABA_Mean(LRD_R).csv	1	11953256	2.45181e-06	5.61051	5.365	1	0.007014	11959287	11960591	+	6031	upstream	AT1G33010	gene	None	None	None	ID=AT1G33010;Note=protein_coding_gene;Name=AT1G33010
gwas_ABA_Mean(LRD_R).csv	1	11953256	2.45181e-06	5.61051	5.365	1	0.007014	11959287	11960591	+	6031	upstream	AT1G33010.1	mRNA	None	None	F-box and associated interaction domains-containing protein	F-box and associated interaction domains-containing protein; CONTAINS InterPro DOMAIN/s: F-box domain, cyclin-like (InterPro:IPR001810), F-box domain, Skp2-like (InterPro:IPR022364), F-box associated domain, type 3 (InterPro:IPR013187), F-box associated interaction domain (InterPro:IPR017451); BEST Arabidopsis thaliana protein match is: F-box and associated interaction domains-containing protein …
gwas_ABA_Mean(LRD_R).csv	1	11953256	2.45181e-06	5.61051	5.365	1	0.007014	11962746	11964832	+	9490	upstream	AT1G33020	gene	None	None	None	ID=AT1G33020;Note=protein_coding_gene;Name=AT1G33020
gwas_ABA_Mean(LRD_R).csv	1	11953256	2.45181e-06	5.61051	5.365	1	0.007014	11962746	11964832	+	9490	upstream	AT1G33020.1	mRNA	None	None	F-box and associated interaction domains-containing protein	F-box and associated interaction domains-containing protein; CONTAINS InterPro DOMAIN/s: F-box domain, cyclin-like (InterPro:IPR001810), F-box domain, Skp2-like (InterPro:IPR022364), F-box associated domain, type 3 (InterPro:IPR013187), F-box associated interaction domain (InterPro:IPR017451); BEST Arabidopsis thaliana protein match is: F-box and associated interaction domains-containing protein …
gwas_ABA_Mean(LRD_R).csv	1	11953256	2.45181e-06	5.61051	5.365	1	0.007014	11948721	11951982	-	-1274	upstream	AT1G32970	gene	None	None	None	ID=AT1G32970;Note=protein_coding_gene;Name=AT1G32970
gwas_ABA_Mean(LRD_R).csv	1	11953256	2.45181e-06	5.61051	5.365	1	0.007014	11948721	11951982	-	-1274	upstream	AT1G32970.1	mRNA	None	None	Subtilisin-like serine endopeptidase family protein	Subtilisin-like serine endopeptidase family protein; FUNCTIONS IN: serine-type endopeptidase activity; INVOLVED IN: proteolysis; LOCATED IN: endomembrane system; EXPRESSED IN: root; CONTAINS InterPro DOMAIN/s: Peptidase S8/S53, subtilisin/kexin/sedolisin (InterPro:IPR000209), Peptidase S8/S53, subtilisin, active site (InterPro:IPR022398), Peptidase S8, subtilisin-related (InterPro:IPR015500); BES…
gwas_ABA_Mean(LRD_R).csv	1	11953256	2.45181e-06	5.61051	5.365	1	0.007014	11954278	11955362	-	2106	downstream	AT1G32980	gene	None	None	None	ID=AT1G32980;Note=protein_coding_gene;Name=AT1G32980
gwas_ABA_Mean(LRD_R).csv	1	11953256	2.45181e-06	5.61051	5.365	1	0.007014	11954278	11955362	-	2106	downstream	AT1G32980.1	mRNA	None	None	Subtilisin-like serine endopeptidase family protein	Subtilisin-like serine endopeptidase family protein; FUNCTIONS IN: serine-type endopeptidase activity; INVOLVED IN: proteolysis; LOCATED IN: cellular_component unknown; CONTAINS InterPro DOMAIN/s: Peptidase S8/S53, subtilisin/kexin/sedolisin (InterPro:IPR000209), Peptidase S8/S53, subtilisin, active site (InterPro:IPR022398), Peptidase S8, subtilisin-related (InterPro:IPR015500); BEST Arabidopsis…
gwas_ABA_Mean(LRD_R).csv	1	11953256	2.45181e-06	5.61051	5.365	1	0.007014	11957458	11957751	-	4495	downstream	sORF0661	sorf	None	None	None	sORF0661.1;protein_coding
gwas_ABA_Mean(LRD_R).csv	4	9368143	2.50074e-06	5.60193	5.365	1	0.007056	9372477	9376409	+	4334	upstream	AT4G16650	gene	None	None	None	ID=AT4G16650;Note=protein_coding_gene;Name=AT4G16650
gwas_ABA_Mean(LRD_R).csv	4	9368143	2.50074e-06	5.60193	5.365	1	0.007056	9372477	9376409	+	4334	upstream	AT4G16650.1	mRNA	None	None	O-fucosyltransferase family protein	O-fucosyltransferase family protein; CONTAINS InterPro DOMAIN/s: GDP-fucose protein O-fucosyltransferase (InterPro:IPR019378); BEST Arabidopsis thaliana protein match is: O-fucosyltransferase family protein (TAIR:AT1G76270.1); Has 30201 Blast hits to 17322 proteins in 780 species: Archae - 12; Bacteria - 1396; Metazoa - 17338; Fungi - 3422; Plants - 5037; Viruses - 0; Other Eukaryotes - 2996 (sou…
gwas_ABA_Mean(LRD_R).csv	4	9368143	2.50074e-06	5.60193	5.365	1	0.007056	9376737	9381507	+	8594	upstream	AT4G16660	gene	None	None	None	ID=AT4G16660;Note=protein_coding_gene;Name=AT4G16660
gwas_ABA_Mean(LRD_R).csv	4	9368143	2.50074e-06	5.60193	5.365	1	0.007056	9376737	9381507	+	8594	upstream	AT4G16660.1	mRNA	None	None	heat shock protein 70 (Hsp 70) family protein	heat shock protein 70 (Hsp 70) family protein; FUNCTIONS IN: ATP binding; LOCATED IN: plasma membrane, chloroplast; EXPRESSED IN: 24 plant structures; EXPRESSED DURING: 13 growth stages; CONTAINS InterPro DOMAIN/s: Heat shock protein 70, conserved site (InterPro:IPR018181), Heat shock protein Hsp70 (InterPro:IPR001023), Heat shock protein 70 (InterPro:IPR013126); BEST Arabidopsis thaliana protein…
gwas_ABA_Mean(LRD_R).csv	4	9368143	2.50074e-06	5.60193	5.365	1	0.007056	9358117	9360060	-	-8083	upstream	AT4G16620	gene	UMAMIT8	Usually multiple acids move in and out Transporters 8	None	ID=AT4G16620;Note=protein_coding_gene;Name=AT4G16620
gwas_ABA_Mean(LRD_R).csv	4	9368143	2.50074e-06	5.60193	5.365	1	0.007056	9358117	9360060	-	-8083	upstream	AT4G16620.1	mRNA	UMAMIT8	Usually multiple acids move in and out Transporters 8	nodulin MtN21 /EamA-like transporter family protein	nodulin MtN21 /EamA-like transporter family protein; CONTAINS InterPro DOMAIN/s: Protein of unknown function DUF6, transmembrane (InterPro:IPR000620); BEST Arabidopsis thaliana protein match is: Nodulin MtN21 /EamA-like transporter family protein (TAIR:AT5G47470.1); Has 2049 Blast hits to 2044 proteins in 373 species: Archae - 4; Bacteria - 835; Metazoa - 2; Fungi - 3; Plants - 1166; Viruses - 0;…
gwas_ABA_Mean(LRD_R).csv	4	9368143	2.50074e-06	5.60193	5.365	1	0.007056	9361984	9366748	-	-1395	upstream	AT4G16630	gene	None	None	None	ID=AT4G16630;Note=protein_coding_gene;Name=AT4G16630
gwas_ABA_Mean(LRD_R).csv	4	9368143	2.50074e-06	5.60193	5.365	1	0.007056	9361984	9366748	-	-1395	upstream	AT4G16630.1	mRNA	None	None	DEA(D/H)-box RNA helicase family protein	DEA(D/H)-box RNA helicase family protein; FUNCTIONS IN: helicase activity, ATP binding, ATP-dependent helicase activity, nucleic acid binding; LOCATED IN: cellular_component unknown; EXPRESSED IN: cultured cell; CONTAINS InterPro DOMAIN/s: RNA helicase, DEAD-box type, Q motif (InterPro:IPR014014), DNA/RNA helicase, DEAD/DEAH box type, N-terminal (InterPro:IPR011545), RNA helicase, ATP-dependent, …
gwas_ABA_Mean(LRD_R).csv	4	9368143	2.50074e-06	5.60193	5.365	1	0.007056	9367248	9368775	-	632	in gene	AT4G16640	gene	None	None	None	ID=AT4G16640;Note=protein_coding_gene;Name=AT4G16640
gwas_ABA_Mean(LRD_R).csv	4	9368143	2.50074e-06	5.60193	5.365	1	0.007056	9367248	9368775	-	632	in gene	AT4G16640.1	mRNA	None	None	Matrixin family protein	Matrixin family protein; FUNCTIONS IN: metallopeptidase activity, metalloendopeptidase activity, zinc ion binding; INVOLVED IN: proteolysis, metabolic process; LOCATED IN: anchored to membrane; EXPRESSED IN: 10 plant structures; EXPRESSED DURING: 4 anthesis, C globular stage, petal differentiation and expansion stage; CONTAINS InterPro DOMAIN/s: Peptidase M10, metallopeptidase (InterPro:IPR001818…
gwas_ABA_Mean(LRD_R).csv	4	3926453	3.71319e-06	5.43025	5.365	1	0.009215	3920693	3924437	+	-5760	downstream	AT4G06688	gene	None	None	None	ID=AT4G06688;Note=protein_coding_gene;Name=AT4G06688
gwas_ABA_Mean(LRD_R).csv	4	3926453	3.71319e-06	5.43025	5.365	1	0.009215	3920693	3924437	+	-5760	downstream	AT4G06688.1	mRNA	None	None		FUNCTIONS IN: molecular_function unknown; INVOLVED IN: biological_process unknown; LOCATED IN: cellular_component unknown; BEST Arabidopsis thaliana protein match is: myosin heavy chain-related (TAIR:AT5G32590.1); Has 116 Blast hits to 99 proteins in 15 species: Archae - 0; Bacteria - 2; Metazoa - 5; Fungi - 13; Plants - 91; Viruses - 0; Other Eukaryotes - 5 (source: NCBI BLink).
gwas_ABA_Mean(LRD_R).csv	4	3926453	3.71319e-06	5.43025	5.365	1	0.009215	3924576	3930656	+	-1877	in gene	AT4G06692	transposable_element_gene	None	None	None	ID=AT4G06692;Note=transposable_element_gene;Name=AT4G06692
gwas_ABA_Mean(LRD_R).csv	4	3926453	3.71319e-06	5.43025	5.365	1	0.009215	3924576	3930656	+	-1877	in gene	AT4G06692.1	mRNA_TE_gene	None	None	transposable element gene	gypsy-like retrotransposon family, has a 5.8e-160 P-value blast match to GB:AAD19359 polyprotein (gypsy_Ty3-element) (Sorghum bicolor)
gwas_ABA_Mean(LRD_R).csv	4	3926453	3.71319e-06	5.43025	5.365	1	0.009215	3935823	3937394	+	9370	upstream	AT4G06696	transposable_element_gene	None	None	None	ID=AT4G06696;Note=transposable_element_gene;Name=AT4G06696;Derives_from=AT4TE17180
gwas_ABA_Mean(LRD_R).csv	4	3926453	3.71319e-06	5.43025	5.365	1	0.009215	3935823	3937394	+	9370	upstream	AT4G06696.1	mRNA_TE_gene	None	None	transposable element gene	gypsy-like retrotransposon family, has a 4.7e-64 P-value blast match to GB:BAA84458 GAG-POL precursor (gypsy_Ty3-element) (Oryza sativa)gi|5902445|dbj|BAA84458.1| GAG-POL precursor (Oryza sativa (japonica cultivar-group)) (RIRE2) (Gypsy_Ty3-family)
gwas_ABA_Mean(LRD_R).csv	4	3926453	3.71319e-06	5.43025	5.365	1	0.009215	3915379	3919648	-	-6805	upstream	AT4G06686	transposable_element_gene	None	None	None	ID=AT4G06686;Note=transposable_element_gene;Name=AT4G06686
gwas_ABA_Mean(LRD_R).csv	4	3926453	3.71319e-06	5.43025	5.365	1	0.009215	3915379	3919648	-	-6805	upstream	AT4G06686.1	mRNA_TE_gene	None	None	transposable element gene	gypsy-like retrotransposon family (Athila), has a 6.7e-122 P-value blast match to gb|AAL06422.1|AF378081_1 reverse transcriptase (Athila4) (Arabidopsis thaliana) (Gypsy_Ty3-family)
gwas_ABA_Mean(LRD_R).csv	4	3926453	3.71319e-06	5.43025	5.365	1	0.009215	3931412	3934516	-	8063	downstream	AT4G06694	transposable_element_gene	None	None	None	ID=AT4G06694;Note=transposable_element_gene;Name=AT4G06694;Derives_from=AT4TE17175
gwas_ABA_Mean(LRD_R).csv	4	3926453	3.71319e-06	5.43025	5.365	1	0.009215	3931412	3934516	-	8063	downstream	AT4G06694.1	mRNA_TE_gene	None	None	transposable element gene	gypsy-like retrotransposon family (Athila), has a 2.0e-68 P-value blast match to GB:CAA57397 Athila ORF 1 (Arabidopsis thaliana)
gwas_ABA_Mean(LRD_R).csv	2	8276689	3.79612e-06	5.42066	5.365	1	0.009309	8278881	8286445	+	2192	upstream	AT2G19110	gene	HMA4	heavy metal atpase 4	None	ID=AT2G19110;Note=protein_coding_gene;Name=AT2G19110
gwas_ABA_Mean(LRD_R).csv	2	8276689	3.79612e-06	5.42066	5.365	1	0.009309	8278881	8286445	+	2192	upstream	AT2G19110.1	mRNA	HMA4	heavy metal atpase 4	heavy metal atpase 4	heavy metal atpase 4 (HMA4); FUNCTIONS IN: zinc ion transmembrane transporter activity, protein binding, cadmium ion transmembrane transporter activity, cadmium-transporting ATPase activity; INVOLVED IN: in 8 processes; LOCATED IN: plasma membrane; EXPRESSED IN: 30 plant structures; EXPRESSED DURING: 7 growth stages; CONTAINS InterPro DOMAIN/s: ATPase, P-type copper-transporter (InterPro:IPR00175…
gwas_ABA_Mean(LRD_R).csv	2	8276689	3.79612e-06	5.42066	5.365	1	0.009309	8265178	8267879	-	-8810	upstream	AT2G19090	gene	None	None	None	ID=AT2G19090;Note=protein_coding_gene;Name=AT2G19090
gwas_ABA_Mean(LRD_R).csv	2	8276689	3.79612e-06	5.42066	5.365	1	0.009309	8265178	8267879	-	-8810	upstream	AT2G19090.1	mRNA	None	None	Protein of unknown function (DUF630 and DUF632)	Protein of unknown function (DUF630 and DUF632); FUNCTIONS IN: molecular_function unknown; INVOLVED IN: N-terminal protein myristoylation; LOCATED IN: cellular_component unknown; CONTAINS InterPro DOMAIN/s: Protein of unknown function DUF630 (InterPro:IPR006868), Protein of unknown function DUF632 (InterPro:IPR006867); BEST Arabidopsis thaliana protein match is: Protein of unknown function (DUF63…
gwas_ABA_Mean(LRD_R).csv	2	8276689	3.79612e-06	5.42066	5.365	1	0.009309	8269781	8274895	-	-1794	upstream	AT2G19100	transposable_element_gene	None	None	None	ID=AT2G19100;Note=transposable_element_gene;Name=AT2G19100;Derives_from=AT2TE34410
gwas_ABA_Mean(LRD_R).csv	2	8276689	3.79612e-06	5.42066	5.365	1	0.009309	8269781	8274895	-	-1794	upstream	AT2G19100.1	mRNA_TE_gene	None	None	transposable element gene	non-LTR retrotransposon family (LINE), has a 3.2e-33 P-value blast match to GB:AAB41224 ORF2 (LINE-element) (Rattus norvegicus)
gwas_ABA_Mean(LRD_R).csv	1	17562670	3.98486e-06	5.39959	5.365	1	0.009521	17558209	17560269	+	-4461	downstream	AT1G47710	gene	SERPIN1	None	None	ID=AT1G47710;Note=protein_coding_gene;Name=AT1G47710
gwas_ABA_Mean(LRD_R).csv	1	17562670	3.98486e-06	5.39959	5.365	1	0.009521	17558209	17560269	+	-4461	downstream	AT1G47710.1	mRNA	SERPIN1	None	Serine protease inhibitor (SERPIN) family protein	Serine protease inhibitor (SERPIN) family protein; FUNCTIONS IN: serine-type endopeptidase inhibitor activity, cysteine-type endopeptidase inhibitor activity; INVOLVED IN: biological_process unknown; LOCATED IN: apoplast; EXPRESSED IN: 25 plant structures; EXPRESSED DURING: 13 growth stages; CONTAINS InterPro DOMAIN/s: Protease inhibitor I4, serpin, plant (InterPro:IPR015554), Protease inhibitor …
gwas_ABA_Mean(LRD_R).csv	1	17562670	3.98486e-06	5.39959	5.365	1	0.009521	17566511	17569297	+	3841	upstream	AT1G47740	gene	None	None	None	ID=AT1G47740;Note=protein_coding_gene;Name=AT1G47740
gwas_ABA_Mean(LRD_R).csv	1	17562670	3.98486e-06	5.39959	5.365	1	0.009521	17566511	17569297	+	3841	upstream	AT1G47740.1	mRNA	None	None	PPPDE putative thiol peptidase family protein	PPPDE putative thiol peptidase family protein; CONTAINS InterPro DOMAIN/s: Protein of unknown function DUF862, eukaryotic (InterPro:IPR008580); BEST Arabidopsis thaliana protein match is: PPPDE putative thiol peptidase family protein (TAIR:AT5G25170.1); Has 836 Blast hits to 836 proteins in 174 species: Archae - 0; Bacteria - 2; Metazoa - 222; Fungi - 83; Plants - 351; Viruses - 0; Other Eukaryot…
gwas_ABA_Mean(LRD_R).csv	1	17562670	3.98486e-06	5.39959	5.365	1	0.009521	17567708	17569297	+	5038	upstream	AT1G47740.2	mRNA	None	None	PPPDE putative thiol peptidase family protein	PPPDE putative thiol peptidase family protein; CONTAINS InterPro DOMAIN/s: Protein of unknown function DUF862, eukaryotic (InterPro:IPR008580); BEST Arabidopsis thaliana protein match is: PPPDE putative thiol peptidase family protein (TAIR:AT5G25170.1); Has 35333 Blast hits to 34131 proteins in 2444 species: Archae - 798; Bacteria - 22429; Metazoa - 974; Fungi - 991; Plants - 531; Viruses - 0; Ot…
gwas_ABA_Mean(LRD_R).csv	1	17562670	3.98486e-06	5.39959	5.365	1	0.009521	17572451	17573159	+	9781	upstream	AT1G47760	gene	AGL102	AGAMOUS-like 102	None	ID=AT1G47760;Note=protein_coding_gene;Name=AT1G47760
gwas_ABA_Mean(LRD_R).csv	1	17562670	3.98486e-06	5.39959	5.365	1	0.009521	17572451	17573159	+	9781	upstream	AT1G47760.1	mRNA	AGL102	AGAMOUS-like 102	AGAMOUS-like 102	AGAMOUS-like 102 (AGL102); FUNCTIONS IN: DNA binding, sequence-specific DNA binding transcription factor activity; INVOLVED IN: regulation of transcription, DNA-dependent; LOCATED IN: nucleus; EXPRESSED IN: endosperm; CONTAINS InterPro DOMAIN/s: Transcription factor, MADS-box (InterPro:IPR002100); BEST Arabidopsis thaliana protein match is: AGAMOUS-like 91 (TAIR:AT3G66656.1); Has 5838 Blast hits …
gwas_ABA_Mean(LRD_R).csv	1	17562670	3.98486e-06	5.39959	5.365	1	0.009521	17561355	17562883	-	213	in gene	AT1G47720	gene	OSB1	Organellar Single-stranded	None	ID=AT1G47720;Note=protein_coding_gene;Name=AT1G47720
gwas_ABA_Mean(LRD_R).csv	1	17562670	3.98486e-06	5.39959	5.365	1	0.009521	17561355	17562883	-	213	in gene	AT1G47720.1	mRNA	OSB1	Organellar Single-stranded	Primosome PriB/single-strand DNA-binding	Organellar Single-stranded (OSB1); FUNCTIONS IN: single-stranded DNA binding; INVOLVED IN: negative regulation of DNA recombination, mitochondrial genome maintenance; LOCATED IN: mitochondrion, apoplast; EXPRESSED IN: 13 plant structures; EXPRESSED DURING: 7 growth stages; CONTAINS InterPro DOMAIN/s: Nucleic acid-binding, OB-fold-like (InterPro:IPR016027), Primosome PriB/single-strand DNA-binding…
gwas_ABA_Mean(LRD_R).csv	1	17562670	3.98486e-06	5.39959	5.365	1	0.009521	17563931	17565106	-	2436	downstream	AT1G47730	gene	None	None	None	ID=AT1G47730;Note=protein_coding_gene;Name=AT1G47730
gwas_ABA_Mean(LRD_R).csv	1	17562670	3.98486e-06	5.39959	5.365	1	0.009521	17563931	17565106	-	2436	downstream	AT1G47730.1	mRNA	None	None	F-box and associated interaction domains-containing protein	F-box and associated interaction domains-containing protein; FUNCTIONS IN: molecular_function unknown; INVOLVED IN: biological_process unknown; LOCATED IN: chloroplast; CONTAINS InterPro DOMAIN/s: F-box domain, cyclin-like (InterPro:IPR001810), F-box domain, Skp2-like (InterPro:IPR022364), F-box associated domain, type 3 (InterPro:IPR013187), F-box associated interaction domain (InterPro:IPR01745…
gwas_ABA_Mean(LRD_R).csv	1	17562670	3.98486e-06	5.39959	5.365	1	0.009521	17569256	17570159	-	7489	downstream	AT1G47750	gene	PEX11A	peroxin 11A	None	ID=AT1G47750;Note=protein_coding_gene;Name=AT1G47750
gwas_ABA_Mean(LRD_R).csv	1	17562670	3.98486e-06	5.39959	5.365	1	0.009521	17569256	17570159	-	7489	downstream	AT1G47750.1	mRNA	PEX11A	peroxin 11A	peroxin 11A	peroxin 11A (PEX11A); CONTAINS InterPro DOMAIN/s: Peroxisomal biogenesis factor 11 (InterPro:IPR008733); BEST Arabidopsis thaliana protein match is: peroxin 11B (TAIR:AT3G47430.1); Has 271 Blast hits to 271 proteins in 59 species: Archae - 0; Bacteria - 0; Metazoa - 49; Fungi - 15; Plants - 188; Viruses - 0; Other Eukaryotes - 19 (source: NCBI BLink).
gwas_ABA_Mean(LRD_R).csv	1	17562670	3.98486e-06	5.39959	5.365	1	0.009521	17570897	17571058	-	8388	downstream	sORF1100	sorf	None	None	None	sORF1100.1;protein_coding
gwas_ABA_Mean(LRD_R).csv	5	22270694	4.02952e-06	5.39475	5.365	1	0.009521	22261271	22263921	+	-9423	downstream	AT5G54800	gene	GPT1	glucose 6-phosphate/phosphate translocator 1	None	ID=AT5G54800;Note=protein_coding_gene;Name=AT5G54800
gwas_ABA_Mean(LRD_R).csv	5	22270694	4.02952e-06	5.39475	5.365	1	0.009521	22261271	22263921	+	-9423	downstream	AT5G54800.1	mRNA	GPT1	glucose 6-phosphate/phosphate translocator 1	glucose 6-phosphate/phosphate translocator 1	glucose 6-phosphate/phosphate translocator 1 (GPT1); FUNCTIONS IN: antiporter activity, glucose-6-phosphate transmembrane transporter activity; INVOLVED IN: vacuole organization, pollen maturation, embryo sac development, response to nematode, lipid particle organization; LOCATED IN: integral to membrane, chloroplast; EXPRESSED IN: 22 plant structures; EXPRESSED DURING: 14 growth stages; CONTAINS…
gwas_ABA_Mean(LRD_R).csv	5	22270694	4.02952e-06	5.39475	5.365	1	0.009521	22269859	22271777	+	-835	in gene	AT5G54820	gene	None	None	None	ID=AT5G54820;Note=protein_coding_gene;Name=AT5G54820
gwas_ABA_Mean(LRD_R).csv	5	22270694	4.02952e-06	5.39475	5.365	1	0.009521	22269859	22271777	+	-835	in gene	AT5G54820.1	mRNA	None	None	F-box/RNI-like superfamily protein	F-box/RNI-like superfamily protein; LOCATED IN: endomembrane system; CONTAINS InterPro DOMAIN/s: F-box domain, cyclin-like (InterPro:IPR001810), F-box domain, Skp2-like (InterPro:IPR022364), FBD-like (InterPro:IPR006566); BEST Arabidopsis thaliana protein match is: F-box family protein (TAIR:AT1G56400.1); Has 1807 Blast hits to 1807 proteins in 277 species: Archae - 0; Bacteria - 0; Metazoa - 736…
gwas_ABA_Mean(LRD_R).csv	5	22270694	4.02952e-06	5.39475	5.365	1	0.009521	22273070	22276301	+	2376	upstream	AT5G54830	gene	None	None	None	ID=AT5G54830;Note=protein_coding_gene;Name=AT5G54830
gwas_ABA_Mean(LRD_R).csv	5	22270694	4.02952e-06	5.39475	5.365	1	0.009521	22273070	22276301	+	2376	upstream	AT5G54830.1	mRNA	None	None	DOMON domain-containing protein / dopamine beta-monooxygenase N-terminal domain-containing protein	DOMON domain-containing protein / dopamine beta-monooxygenase N-terminal domain-containing protein; FUNCTIONS IN: dopamine beta-monooxygenase activity, monooxygenase activity; INVOLVED IN: histidine catabolic process, metabolic process; LOCATED IN: endomembrane system, integral to membrane; EXPRESSED IN: 22 plant structures; EXPRESSED DURING: 11 growth stages; CONTAINS InterPro DOMAIN/s: Cytochro…
gwas_ABA_Mean(LRD_R).csv	5	22270694	4.02952e-06	5.39475	5.365	1	0.009521	22264594	22266785	-	-3909	upstream	AT5G54810	gene	TSB1	tryptophan synthase beta-subunit 1	None	ID=AT5G54810;Note=protein_coding_gene;Name=AT5G54810
gwas_ABA_Mean(LRD_R).csv	5	22270694	4.02952e-06	5.39475	5.365	1	0.009521	22264594	22266785	-	-3909	upstream	AT5G54810.1	mRNA	TSB1	tryptophan synthase beta-subunit 1	tryptophan synthase beta-subunit 1	tryptophan synthase beta-subunit 1 (TSB1); FUNCTIONS IN: tryptophan synthase activity; INVOLVED IN: response to oxidative stress, tryptophan biosynthetic process, response to salt stress, indoleacetic acid biosynthetic process; LOCATED IN: chloroplast stroma, chloroplast; EXPRESSED IN: guard cell, root; CONTAINS InterPro DOMAIN/s: Tryptophan synthase, beta chain (InterPro:IPR006654), Tryptophan s…
gwas_ABA_Mean(LRD_R).csv	5	22270694	4.02952e-06	5.39475	5.365	1	0.009521	22276513	22278423	-	7729	downstream	AT5G54840	gene	SGP1	None	None	ID=AT5G54840;Note=protein_coding_gene;Name=AT5G54840
gwas_ABA_Mean(LRD_R).csv	5	22270694	4.02952e-06	5.39475	5.365	1	0.009521	22276513	22278423	-	7729	downstream	AT5G54840.1	mRNA	SGP1	None	Ras-related small GTP-binding family protein	SGP1; FUNCTIONS IN: GTP binding; INVOLVED IN: small GTPase mediated signal transduction; LOCATED IN: intracellular; EXPRESSED IN: 29 plant structures; EXPRESSED DURING: 13 growth stages; CONTAINS InterPro DOMAIN/s: Ras GTPase (InterPro:IPR001806), Small GTP-binding protein (InterPro:IPR005225), Small GTPase (InterPro:IPR020851), Mitochondrial Rho-like (InterPro:IPR013684), GTPase, Tem1 (InterPro:…
gwas_ABA_Mean(LRD_R).csv	5	22270694	4.02952e-06	5.39475	5.365	1	0.009521	22276630	22278423	-	7729	downstream	AT5G54840.2	mRNA	SGP1	None	Ras-related small GTP-binding family protein	SGP1; FUNCTIONS IN: GTP binding; INVOLVED IN: small GTPase mediated signal transduction; LOCATED IN: intracellular; EXPRESSED IN: 29 plant structures; EXPRESSED DURING: 13 growth stages; CONTAINS InterPro DOMAIN/s: Ras GTPase (InterPro:IPR001806), Small GTPase (InterPro:IPR020851), Mitochondrial Rho-like (InterPro:IPR013684), GTPase, Tem1 (InterPro:IPR017231); BEST Arabidopsis thaliana protein ma…
gwas_ABA_Mean(LRD_R).csv	5	22270694	4.02952e-06	5.39475	5.365	1	0.009521	22280583	22282352	-	11658	downstream	AT5G54850	gene	None	None	None	ID=AT5G54850;Note=protein_coding_gene;Name=AT5G54850
gwas_ABA_Mean(LRD_R).csv	5	22270694	4.02952e-06	5.39475	5.365	1	0.009521	22280583	22282352	-	11658	downstream	AT5G54850.1	mRNA	None	None		unknown protein; Has 1807 Blast hits to 1807 proteins in 277 species: Archae - 0; Bacteria - 0; Metazoa - 736; Fungi - 347; Plants - 385; Viruses - 0; Other Eukaryotes - 339 (source: NCBI BLink).
gwas_ABA_Mean(LRD_R).csv	1	3473536	4.06764e-06	5.39066	5.365	1	0.009521	3461635	3465786	+	-11901	downstream	AT1G10510	gene	emb2004	embryo defective 2004	None	ID=AT1G10510;Note=protein_coding_gene;Name=AT1G10510
gwas_ABA_Mean(LRD_R).csv	1	3473536	4.06764e-06	5.39066	5.365	1	0.009521	3461635	3465786	+	-11901	downstream	AT1G10510.1	mRNA	emb2004	embryo defective 2004	RNI-like superfamily protein	embryo defective 2004 (emb2004); INVOLVED IN: embryo development ending in seed dormancy; LOCATED IN: mitochondrion, chloroplast, plastid, chloroplast envelope; EXPRESSED IN: 23 plant structures; EXPRESSED DURING: 13 growth stages; BEST Arabidopsis thaliana protein match is: RAN GTPase activating protein 1 (TAIR:AT3G63130.2); Has 21704 Blast hits to 6781 proteins in 315 species: Archae - 0; Bacte…
gwas_ABA_Mean(LRD_R).csv	1	3473536	4.06764e-06	5.39066	5.365	1	0.009521	3465964	3469248	+	-7572	downstream	AT1G10520	gene	Pol{lambda}	DNA polymerase {lambda}	None	ID=AT1G10520;Note=protein_coding_gene;Name=AT1G10520
gwas_ABA_Mean(LRD_R).csv	1	3473536	4.06764e-06	5.39066	5.365	1	0.009521	3465964	3469248	+	-7572	downstream	AT1G10520.1	mRNA	Pol{lambda}	DNA polymerase {lambda}	DNA polymerase lambda (POLL)	DNA polymerase lambda (POLL); FUNCTIONS IN: DNA binding, DNA-directed DNA polymerase activity, catalytic activity, nucleotidyltransferase activity; INVOLVED IN: DNA repair, DNA replication; LOCATED IN: intracellular; EXPRESSED IN: cultured cell; CONTAINS InterPro DOMAIN/s: Nucleotidyl transferase domain (InterPro:IPR002934), DNA-directed DNA polymerase, family X, beta-like (InterPro:IPR002008), D…
gwas_ABA_Mean(LRD_R).csv	1	3473536	4.06764e-06	5.39066	5.365	1	0.009521	3469580	3471488	+	-3956	downstream	AT1G10522	gene	PRIN2	PLASTID REDOX INSENSITIVE 2	None	ID=AT1G10522;Note=protein_coding_gene;Name=AT1G10522
gwas_ABA_Mean(LRD_R).csv	1	3473536	4.06764e-06	5.39066	5.365	1	0.009521	3469636	3471488	+	-3900	downstream	AT1G10522.1	mRNA	PRIN2	PLASTID REDOX INSENSITIVE 2		unknown protein; FUNCTIONS IN: molecular_function unknown; INVOLVED IN: biological_process unknown; LOCATED IN: chloroplast; EXPRESSED IN: 23 plant structures; EXPRESSED DURING: 13 growth stages; Has 24 Blast hits to 24 proteins in 8 species: Archae - 0; Bacteria - 0; Metazoa - 0; Fungi - 0; Plants - 24; Viruses - 0; Other Eukaryotes - 0 (source: NCBI BLink).
gwas_ABA_Mean(LRD_R).csv	1	3473536	4.06764e-06	5.39066	5.365	1	0.009521	3469580	3471483	+	-3956	downstream	AT1G10522.2	mRNA	PRIN2	PLASTID REDOX INSENSITIVE 2		unknown protein; FUNCTIONS IN: molecular_function unknown; INVOLVED IN: biological_process unknown; LOCATED IN: chloroplast; EXPRESSED IN: 23 plant structures; EXPRESSED DURING: 13 growth stages; Has 24 Blast hits to 24 proteins in 8 species: Archae - 0; Bacteria - 0; Metazoa - 0; Fungi - 0; Plants - 24; Viruses - 0; Other Eukaryotes - 0 (source: NCBI BLink).
gwas_ABA_Mean(LRD_R).csv	1	3473536	4.06764e-06	5.39066	5.365	1	0.009521	3474515	3474765	+	979	upstream	AT1G10538	pseudogene	None	None	None	ID=AT1G10538;Note=pseudogene;Name=AT1G10538
gwas_ABA_Mean(LRD_R).csv	1	3473536	4.06764e-06	5.39066	5.365	1	0.009521	3474515	3474765	+	979	upstream	AT1G10538.1	pseudogenic_transcript	None	None		None
gwas_ABA_Mean(LRD_R).csv	1	3473536	4.06764e-06	5.39066	5.365	1	0.009521	3482652	3482894	+	9116	upstream	sORF0200	sorf	None	None	None	sORF0200.1;protein_coding
gwas_ABA_Mean(LRD_R).csv	1	3473536	4.06764e-06	5.39066	5.365	1	0.009521	3473459	3473602	+	-77	in gene	sORF0199	sorf	None	None	None	sORF0199.1;protein_coding
gwas_ABA_Mean(LRD_R).csv	1	3473536	4.06764e-06	5.39066	5.365	1	0.009521	3471456	3472672	-	-864	upstream	AT1G10530	gene	None	None	None	ID=AT1G10530;Note=protein_coding_gene;Name=AT1G10530
gwas_ABA_Mean(LRD_R).csv	1	3473536	4.06764e-06	5.39066	5.365	1	0.009521	3471456	3472672	-	-864	upstream	AT1G10530.1	mRNA	None	None		unknown protein; FUNCTIONS IN: molecular_function unknown; INVOLVED IN: N-terminal protein myristoylation; BEST Arabidopsis thaliana protein match is: unknown protein (TAIR:AT1G60010.1); Has 143 Blast hits to 143 proteins in 14 species: Archae - 0; Bacteria - 0; Metazoa - 0; Fungi - 0; Plants - 143; Viruses - 0; Other Eukaryotes - 0 (source: NCBI BLink).
gwas_ABA_Mean(LRD_R).csv	1	3473536	4.06764e-06	5.39066	5.365	1	0.009521	3474864	3477927	-	4391	downstream	AT1G10540	gene	NAT8	nucleobase-ascorbate transporter 8	None	ID=AT1G10540;Note=protein_coding_gene;Name=AT1G10540
gwas_ABA_Mean(LRD_R).csv	1	3473536	4.06764e-06	5.39066	5.365	1	0.009521	3474864	3477927	-	4391	downstream	AT1G10540.1	mRNA	NAT8	nucleobase-ascorbate transporter 8	nucleobase-ascorbate transporter 8	nucleobase-ascorbate transporter 8 (NAT8); FUNCTIONS IN: transmembrane transporter activity; INVOLVED IN: transport, transmembrane transport; LOCATED IN: membrane; EXPRESSED IN: 12 plant structures; EXPRESSED DURING: 7 growth stages; CONTAINS InterPro DOMAIN/s: Xanthine/uracil/vitamin C permease (InterPro:IPR006043); BEST Arabidopsis thaliana protein match is: nucleobase-ascorbate transporter 7 (…
gwas_ABA_Mean(LRD_R).csv	1	3473536	4.06764e-06	5.39066	5.365	1	0.009521	3479153	3480988	-	7452	downstream	AT1G10550	gene	XTH33	xyloglucan:xyloglucosyl transferase 33	None	ID=AT1G10550;Note=protein_coding_gene;Name=AT1G10550
gwas_ABA_Mean(LRD_R).csv	1	3473536	4.06764e-06	5.39066	5.365	1	0.009521	3479153	3480988	-	7452	downstream	AT1G10550.1	mRNA	XTH33	xyloglucan:xyloglucosyl transferase 33	xyloglucan:xyloglucosyl transferase 33	xyloglucan:xyloglucosyl transferase 33 (XTH33); FUNCTIONS IN: hydrolase activity, acting on glycosyl bonds, hydrolase activity, hydrolyzing O-glycosyl compounds, xyloglucan:xyloglucosyl transferase activity; INVOLVED IN: plant-type cell wall modification involved in multidimensional cell growth; LOCATED IN: integral to plasma membrane; EXPRESSED IN: 14 plant structures; EXPRESSED DURING: 7 growth…
gwas_ABA_Mean(LRR).csv	3	10035920	6.20501e-10	9.20726	5.471	1	2.1e-05	10024017	10027198	+	-11903	downstream	AT3G27170	gene	CLC-B	chloride channel B	None	ID=AT3G27170;Note=protein_coding_gene;Name=AT3G27170
gwas_ABA_Mean(LRR).csv	3	10035920	6.20501e-10	9.20726	5.471	1	2.1e-05	10024017	10027198	+	-11903	downstream	AT3G27170.1	mRNA	CLC-B	chloride channel B	chloride channel B	chloride channel B (CLC-B); FUNCTIONS IN: nitrate:hydrogen symporter activity, anion channel activity, voltage-gated chloride channel activity; INVOLVED IN: chloride transport, transmembrane transport; LOCATED IN: plant-type vacuole membrane, intracellular; EXPRESSED IN: 13 plant structures; EXPRESSED DURING: 8 growth stages; CONTAINS InterPro DOMAIN/s: Chloride channel, core (InterPro:IPR014743)…
gwas_ABA_Mean(LRR).csv	3	10035920	6.20501e-10	9.20726	5.471	1	2.1e-05	10026837	10030069	-	-5851	upstream	AT3G27180	gene	None	None	None	ID=AT3G27180;Note=protein_coding_gene;Name=AT3G27180
gwas_ABA_Mean(LRR).csv	3	10035920	6.20501e-10	9.20726	5.471	1	2.1e-05	10026837	10030069	-	-5851	upstream	AT3G27180.1	mRNA	None	None	S-adenosyl-L-methionine-dependent methyltransferases superfamily protein	S-adenosyl-L-methionine-dependent methyltransferases superfamily protein; FUNCTIONS IN: methyltransferase activity; INVOLVED IN: rRNA methylation; LOCATED IN: chloroplast; CONTAINS InterPro DOMAIN/s: Conserved hypothetical protein CHP00095 (InterPro:IPR004398); Has 4717 Blast hits to 4707 proteins in 1568 species: Archae - 39; Bacteria - 4296; Metazoa - 92; Fungi - 26; Plants - 68; Viruses - 1; O…
gwas_ABA_Mean(LRR).csv	3	10035920	6.20501e-10	9.20726	5.471	1	2.1e-05	10039234	10043066	-	7146	downstream	AT3G27190	gene	UKL2	uridine kinase-like 2	None	ID=AT3G27190;Note=protein_coding_gene;Name=AT3G27190
gwas_ABA_Mean(LRR).csv	3	10035920	6.20501e-10	9.20726	5.471	1	2.1e-05	10039234	10043066	-	7146	downstream	AT3G27190.1	mRNA	UKL2	uridine kinase-like 2	uridine kinase-like 2	uridine kinase-like 2 (UKL2); FUNCTIONS IN: uracil phosphoribosyltransferase activity, phosphotransferase activity, alcohol group as acceptor, kinase activity, ATP binding; INVOLVED IN: biosynthetic process, metabolic process; EXPRESSED IN: 21 plant structures; EXPRESSED DURING: 7 growth stages; CONTAINS InterPro DOMAIN/s: Phosphoribulokinase/uridine kinase (InterPro:IPR006083), Uridine kinase (I…
gwas_ABA_Mean(LRR).csv	3	10035920	6.20501e-10	9.20726	5.471	1	2.1e-05	10043522	10044373	-	8453	downstream	AT3G27200	gene	None	None	None	ID=AT3G27200;Note=protein_coding_gene;Name=AT3G27200
gwas_ABA_Mean(LRR).csv	3	10035920	6.20501e-10	9.20726	5.471	1	2.1e-05	10043522	10044373	-	8453	downstream	AT3G27200.1	mRNA	None	None	Cupredoxin superfamily protein	Cupredoxin superfamily protein; FUNCTIONS IN: electron carrier activity, copper ion binding; LOCATED IN: anchored to membrane; EXPRESSED IN: 22 plant structures; EXPRESSED DURING: 12 growth stages; CONTAINS InterPro DOMAIN/s: Plastocyanin-like (InterPro:IPR003245), Cupredoxin (InterPro:IPR008972); BEST Arabidopsis thaliana protein match is: uclacyanin 1 (TAIR:AT2G32300.1); Has 1603 Blast hits to …
gwas_ABA_Mean(LRR).csv	3	10035920	6.20501e-10	9.20726	5.471	1	2.1e-05	10045186	10047343	-	11423	downstream	AT3G27210	gene	None	None	None	ID=AT3G27210;Note=protein_coding_gene;Name=AT3G27210
gwas_ABA_Mean(LRR).csv	3	10035920	6.20501e-10	9.20726	5.471	1	2.1e-05	10045186	10047343	-	11423	downstream	AT3G27210.1	mRNA	None	None		unknown protein; FUNCTIONS IN: molecular_function unknown; INVOLVED IN: N-terminal protein myristoylation; LOCATED IN: plasma membrane; EXPRESSED IN: 22 plant structures; EXPRESSED DURING: 13 growth stages; BEST Arabidopsis thaliana protein match is: unknown protein (TAIR:AT5G40860.1); Has 133 Blast hits to 98 proteins in 25 species: Archae - 0; Bacteria - 6; Metazoa - 32; Fungi - 7; Plants - 70;…
gwas_ABA_Mean(LRR).csv	5	14857304	3.51211e-09	8.45443	5.471	1	9e-05	14864757	14864903	+	7453	upstream	sORF7208	sorf	None	None	None	sORF7208.1;protein_coding
gwas_ABA_Mean(LRR).csv	5	14857304	3.51211e-09	8.45443	5.471	1	9e-05	14850555	14850686	+	-6749	downstream	sORF7207	sorf	None	None	None	sORF7207.1;protein_coding
gwas_ABA_Mean(LRR).csv	5	14857304	3.51211e-09	8.45443	5.471	1	9e-05	14848917	14849771	-	-7533	upstream	AT5G37442	transposable_element_gene	None	None	None	ID=AT5G37442;Note=transposable_element_gene;Name=AT5G37442
gwas_ABA_Mean(LRR).csv	5	14857304	3.51211e-09	8.45443	5.471	1	9e-05	14848917	14849771	-	-7533	upstream	AT5G37442.1	mRNA_TE_gene	None	None	transposable element gene	hAT-like transposase family (hobo/Ac/Tam3), has a 5.7e-44 P-value blast match to GB:AAD24567 transposase Tag2 (hAT-element) (Arabidopsis thaliana)
gwas_ABA_Mean(LRR).csv	5	14857304	3.51211e-09	8.45443	5.471	1	9e-05	14851654	14852479	-	-4825	upstream	AT5G37445	pseudogene	None	None	None	ID=AT5G37445;Note=pseudogene;Name=AT5G37445
gwas_ABA_Mean(LRR).csv	5	14857304	3.51211e-09	8.45443	5.471	1	9e-05	14851654	14852479	-	-4825	upstream	AT5G37445.1	pseudogenic_transcript	None	None		pseudogene, similar to Similar to splicing factor 3a, subunit 2, 66kDa, blastp match of 60% identity and 1.2e-63 P-value to GP|27371271|gb|AAH41254.1||BC041254 Similar to splicing factor 3a, subunit 2, 66kDa {Xenopus laevis}
gwas_ABA_Mean(LRR).csv	5	14857304	3.51211e-09	8.45443	5.471	1	9e-05	14852801	14857098	-	-206	upstream	AT5G37450	gene	None	None	None	ID=AT5G37450;Note=protein_coding_gene;Name=AT5G37450
gwas_ABA_Mean(LRR).csv	5	14857304	3.51211e-09	8.45443	5.471	1	9e-05	14852801	14857098	-	-206	upstream	AT5G37450.1	mRNA	None	None	Leucine-rich repeat protein kinase family protein	Leucine-rich repeat protein kinase family protein; FUNCTIONS IN: protein serine/threonine kinase activity, kinase activity, ATP binding; INVOLVED IN: transmembrane receptor protein tyrosine kinase signaling pathway, protein amino acid phosphorylation; LOCATED IN: endomembrane system; EXPRESSED IN: root; CONTAINS InterPro DOMAIN/s: Protein kinase, ATP binding site (InterPro:IPR017441), Serine/thre…
gwas_ABA_Mean(LRR).csv	5	14857304	3.51211e-09	8.45443	5.471	1	9e-05	14858494	14860362	-	3058	downstream	AT5G37460	gene	None	None	None	ID=AT5G37460;Note=protein_coding_gene;Name=AT5G37460
gwas_ABA_Mean(LRR).csv	5	14857304	3.51211e-09	8.45443	5.471	1	9e-05	14858494	14860362	-	3058	downstream	AT5G37460.1	mRNA	None	None	Family of unknown function (DUF577)	Family of unknown function (DUF577); CONTAINS InterPro DOMAIN/s: Protein of unknown function DUF577 (InterPro:IPR007598); BEST Arabidopsis thaliana protein match is: Family of unknown function (DUF577) (TAIR:AT5G37470.1); Has 1807 Blast hits to 1807 proteins in 277 species: Archae - 0; Bacteria - 0; Metazoa - 736; Fungi - 347; Plants - 385; Viruses - 0; Other Eukaryotes - 339 (source: NCBI BLink).
gwas_ABA_Mean(LRR).csv	5	14857304	3.51211e-09	8.45443	5.471	1	9e-05	14861503	14863392	-	6088	downstream	AT5G37470	gene	None	None	None	ID=AT5G37470;Note=protein_coding_gene;Name=AT5G37470
gwas_ABA_Mean(LRR).csv	5	14857304	3.51211e-09	8.45443	5.471	1	9e-05	14861503	14863392	-	6088	downstream	AT5G37470.1	mRNA	None	None	Family of unknown function (DUF577)	Family of unknown function (DUF577); CONTAINS InterPro DOMAIN/s: Protein of unknown function DUF577 (InterPro:IPR007598); BEST Arabidopsis thaliana protein match is: Family of unknown function (DUF577) (TAIR:AT5G37460.1); Has 1807 Blast hits to 1807 proteins in 277 species: Archae - 0; Bacteria - 0; Metazoa - 736; Fungi - 347; Plants - 385; Viruses - 0; Other Eukaryotes - 339 (source: NCBI BLink).
gwas_ABA_Mean(LRR).csv	5	14857304	3.51211e-09	8.45443	5.471	1	9e-05	14866057	14868741	-	11437	downstream	AT5G37475	gene	None	None	None	ID=AT5G37475;Note=protein_coding_gene;Name=AT5G37475
gwas_ABA_Mean(LRR).csv	5	14857304	3.51211e-09	8.45443	5.471	1	9e-05	14866057	14868741	-	11437	downstream	AT5G37475.1	mRNA	None	None	Translation initiation factor eIF3 subunit	Translation initiation factor eIF3 subunit; CONTAINS InterPro DOMAIN/s: Translation initiation factor eIF3 subunit (InterPro:IPR013906); BEST Arabidopsis thaliana protein match is: Translation initiation factor eIF3 subunit (TAIR:AT1G66070.2); Has 416 Blast hits to 416 proteins in 166 species: Archae - 0; Bacteria - 4; Metazoa - 171; Fungi - 133; Plants - 80; Viruses - 1; Other Eukaryotes - 27 (s…
gwas_ABA_Mean(LRR).csv	3	11140451	1.08408e-08	7.96494	5.471	1	0.000219	11148215	11151560	+	7764	upstream	AT3G29180	gene	None	None	None	ID=AT3G29180;Note=protein_coding_gene;Name=AT3G29180
gwas_ABA_Mean(LRR).csv	3	11140451	1.08408e-08	7.96494	5.471	1	0.000219	11148215	11151560	+	7764	upstream	AT3G29180.1	mRNA	None	None	Protein of unknown function (DUF1336)	Protein of unknown function (DUF1336); FUNCTIONS IN: molecular_function unknown; INVOLVED IN: N-terminal protein myristoylation; LOCATED IN: plasma membrane; EXPRESSED IN: 24 plant structures; EXPRESSED DURING: 15 growth stages; CONTAINS InterPro DOMAIN/s: Protein of unknown function DUF1336 (InterPro:IPR009769); BEST Arabidopsis thaliana protein match is: Protein of unknown function (DUF1336) (T…
gwas_ABA_Mean(LRR).csv	3	11140451	1.08408e-08	7.96494	5.471	1	0.000219	11148935	11151560	+	8484	upstream	AT3G29180.2	mRNA	None	None	Protein of unknown function (DUF1336)	Protein of unknown function (DUF1336); CONTAINS InterPro DOMAIN/s: Protein of unknown function DUF1336 (InterPro:IPR009769); BEST Arabidopsis thaliana protein match is: Protein of unknown function (DUF1336) (TAIR:AT5G39430.1).
gwas_ABA_Mean(LRR).csv	3	11140451	1.08408e-08	7.96494	5.471	1	0.000219	11138022	11138141	+	-2429	downstream	sORF4086	sorf	None	None	None	sORF4086.1;protein_coding
gwas_ABA_Mean(LRR).csv	3	11140451	1.08408e-08	7.96494	5.471	1	0.000219	11128625	11132076	-	-8375	upstream	AT3G29160	gene	SNRK1.2	SNF1-RELATED PROTEIN KINASE 1.2	None	ID=AT3G29160;Note=protein_coding_gene;Name=AT3G29160
gwas_ABA_Mean(LRR).csv	3	11140451	1.08408e-08	7.96494	5.471	1	0.000219	11128625	11132065	-	-8386	upstream	AT3G29160.1	mRNA	SNRK1.2	SNF1-RELATED PROTEIN KINASE 1.2	SNF1 kinase homolog 11	SNF1 kinase homolog 11 (KIN11); FUNCTIONS IN: protein binding, protein kinase activity; INVOLVED IN: protein amino acid phosphorylation, protein amino acid autophosphorylation; LOCATED IN: cellular_component unknown; EXPRESSED IN: 24 plant structures; EXPRESSED DURING: 15 growth stages; CONTAINS InterPro DOMAIN/s: Ubiquitin-associated/translation elongation factor EF1B, N-terminal (InterPro:IPR00…
gwas_ABA_Mean(LRR).csv	3	11140451	1.08408e-08	7.96494	5.471	1	0.000219	11128654	11132076	-	-8375	upstream	AT3G29160.2	mRNA	SNRK1.2	SNF1-RELATED PROTEIN KINASE 1.2	SNF1 kinase homolog 11	SNF1 kinase homolog 11 (KIN11); FUNCTIONS IN: protein binding, protein kinase activity; INVOLVED IN: protein amino acid phosphorylation, protein amino acid autophosphorylation; LOCATED IN: cellular_component unknown; EXPRESSED IN: 24 plant structures; EXPRESSED DURING: 15 growth stages; CONTAINS InterPro DOMAIN/s: Ubiquitin-associated/translation elongation factor EF1B, N-terminal (InterPro:IPR00…
gwas_ABA_Mean(LRR).csv	3	11140451	1.08408e-08	7.96494	5.471	1	0.000219	11128706	11131883	-	-8568	upstream	AT3G29160.3	mRNA	SNRK1.2	SNF1-RELATED PROTEIN KINASE 1.2	SNF1 kinase homolog 11	SNF1 kinase homolog 11 (KIN11); FUNCTIONS IN: protein binding, protein kinase activity; INVOLVED IN: protein amino acid phosphorylation, protein amino acid autophosphorylation; LOCATED IN: cellular_component unknown; EXPRESSED IN: 24 plant structures; EXPRESSED DURING: 15 growth stages; CONTAINS InterPro DOMAIN/s: Protein kinase, ATP binding site (InterPro:IPR017441), Ubiquitin-associated/transla…
gwas_ABA_Mean(LRR).csv	3	11140451	1.08408e-08	7.96494	5.471	1	0.000219	11136006	11137849	-	-2602	upstream	AT3G29170	gene	None	None	None	ID=AT3G29170;Note=protein_coding_gene;Name=AT3G29170
gwas_ABA_Mean(LRR).csv	3	11140451	1.08408e-08	7.96494	5.471	1	0.000219	11136006	11137849	-	-2602	upstream	AT3G29170.1	mRNA	None	None	Eukaryotic protein of unknown function (DUF872)	Eukaryotic protein of unknown function (DUF872); CONTAINS InterPro DOMAIN/s: Uncharacterised protein family UPF0414, transmembrane (InterPro:IPR008590); BEST Arabidopsis thaliana protein match is: Eukaryotic protein of unknown function (DUF872) (TAIR:AT2G19350.1); Has 245 Blast hits to 245 proteins in 60 species: Archae - 0; Bacteria - 0; Metazoa - 137; Fungi - 0; Plants - 102; Viruses - 0; Other…
gwas_ABA_Mean(LRR).csv	3	11140451	1.08408e-08	7.96494	5.471	1	0.000219	11142520	11147668	-	7217	downstream	AT3G29175	transposable_element_gene	None	None	None	ID=AT3G29175;Note=transposable_element_gene;Name=AT3G29175
gwas_ABA_Mean(LRR).csv	3	11140451	1.08408e-08	7.96494	5.471	1	0.000219	11142520	11147668	-	7217	downstream	AT3G29175.1	mRNA_TE_gene	None	None	transposable element gene	Mutator-like transposase family, has a 3.8e-22 P-value blast match to GB:AAA21566 mudrA of transposon="MuDR" (MuDr-element) (Zea mays)
gwas_ABA_Mean(LRR).csv	3	11140451	1.08408e-08	7.96494	5.471	1	0.000219	11138920	11139072	-	-1379	upstream	sORF4087	sorf	None	None	None	sORF4087.1;protein_coding
gwas_ABA_Mean(LRR).csv	3	11140451	1.08408e-08	7.96494	5.471	1	0.000219	11140078	11140212	-	-239	upstream	sORF4088	sorf	None	None	None	sORF4088.1;protein_coding
gwas_ABA_Mean(LRR).csv	3	6432520	1.16723e-08	7.93284	5.471	1	0.000219	6427403	6429692	+	-5117	downstream	AT3G18680	gene	None	None	None	ID=AT3G18680;Note=protein_coding_gene;Name=AT3G18680
gwas_ABA_Mean(LRR).csv	3	6432520	1.16723e-08	7.93284	5.471	1	0.000219	6427403	6429692	+	-5117	downstream	AT3G18680.1	mRNA	None	None	Amino acid kinase family protein	Amino acid kinase family protein; FUNCTIONS IN: uridylate kinase activity, UMP kinase activity; INVOLVED IN: cellular amino acid biosynthetic process, pyrimidine nucleotide biosynthetic process; LOCATED IN: chloroplast; EXPRESSED IN: 23 plant structures; EXPRESSED DURING: 13 growth stages; CONTAINS InterPro DOMAIN/s: Aspartate/glutamate/uridylate kinase (InterPro:IPR001048), Uridylate kinase, bac…
gwas_ABA_Mean(LRR).csv	3	6432520	1.16723e-08	7.93284	5.471	1	0.000219	6441067	6441348	+	8547	upstream	AT3G18715	gene	IDL4	inflorescence deficient in abscission (IDA)-like 4	None	ID=AT3G18715;Note=protein_coding_gene;Name=AT3G18715
gwas_ABA_Mean(LRR).csv	3	6432520	1.16723e-08	7.93284	5.471	1	0.000219	6441067	6441348	+	8547	upstream	AT3G18715.1	mRNA	IDL4	inflorescence deficient in abscission (IDA)-like 4	inflorescence deficient in abscission (IDA)-like 4	inflorescence deficient in abscission (IDA)-like 4 (IDL4); BEST Arabidopsis thaliana protein match is: inflorescence deficient in abscission (IDA)-like 2 (TAIR:AT5G64667.1); Has 25 Blast hits to 25 proteins in 6 species: Archae - 0; Bacteria - 0; Metazoa - 0; Fungi - 0; Plants - 25; Viruses - 0; Other Eukaryotes - 0 (source: NCBI BLink).
gwas_ABA_Mean(LRR).csv	3	6432520	1.16723e-08	7.93284	5.471	1	0.000219	6424135	6426471	-	-6049	upstream	AT3G18670	gene	None	None	None	ID=AT3G18670;Note=protein_coding_gene;Name=AT3G18670
gwas_ABA_Mean(LRR).csv	3	6432520	1.16723e-08	7.93284	5.471	1	0.000219	6424135	6426471	-	-6049	upstream	AT3G18670.1	mRNA	None	None	Ankyrin repeat family protein	Ankyrin repeat family protein; CONTAINS InterPro DOMAIN/s: Ankyrin repeat-containing domain (InterPro:IPR020683), Ankyrin repeat (InterPro:IPR002110); BEST Arabidopsis thaliana protein match is: Ankyrin repeat family protein (TAIR:AT5G04700.1); Has 4772 Blast hits to 3121 proteins in 218 species: Archae - 7; Bacteria - 222; Metazoa - 2187; Fungi - 197; Plants - 1396; Viruses - 2; Other Eukaryotes…
gwas_ABA_Mean(LRR).csv	3	6432520	1.16723e-08	7.93284	5.471	1	0.000219	6429534	6430514	-	-2006	upstream	AT3G18690	gene	MKS1	MAP kinase substrate 1	None	ID=AT3G18690;Note=protein_coding_gene;Name=AT3G18690
gwas_ABA_Mean(LRR).csv	3	6432520	1.16723e-08	7.93284	5.471	1	0.000219	6429534	6430514	-	-2006	upstream	AT3G18690.1	mRNA	MKS1	MAP kinase substrate 1	MAP kinase substrate 1	MAP kinase substrate 1 (MKS1); CONTAINS InterPro DOMAIN/s: VQ (InterPro:IPR008889); BEST Arabidopsis thaliana protein match is: VQ motif-containing protein (TAIR:AT1G21326.1); Has 153 Blast hits to 153 proteins in 16 species: Archae - 0; Bacteria - 5; Metazoa - 0; Fungi - 1; Plants - 147; Viruses - 0; Other Eukaryotes - 0 (source: NCBI BLink).
gwas_ABA_Mean(LRR).csv	3	6432520	1.16723e-08	7.93284	5.471	1	0.000219	6431722	6432905	-	385	in gene	AT3G18700	gene	None	None	None	ID=AT3G18700;Note=protein_coding_gene;Name=AT3G18700
gwas_ABA_Mean(LRR).csv	3	6432520	1.16723e-08	7.93284	5.471	1	0.000219	6431722	6432905	-	385	in gene	AT3G18700.1	mRNA	None	None		FUNCTIONS IN: molecular_function unknown; INVOLVED IN: biological_process unknown; LOCATED IN: endomembrane system; EXPRESSED IN: cultured cell; BEST Arabidopsis thaliana protein match is: autoinhibited Ca2+/ATPase II (TAIR:AT1G13210.1); Has 223 Blast hits to 223 proteins in 38 species: Archae - 0; Bacteria - 0; Metazoa - 92; Fungi - 0; Plants - 126; Viruses - 0; Other Eukaryotes - 5 (source: NCB…
gwas_ABA_Mean(LRR).csv	3	6432520	1.16723e-08	7.93284	5.471	1	0.000219	6434083	6435561	-	3041	downstream	AT3G18710	gene	PUB29	plant U-box 29	None	ID=AT3G18710;Note=protein_coding_gene;Name=AT3G18710
gwas_ABA_Mean(LRR).csv	3	6432520	1.16723e-08	7.93284	5.471	1	0.000219	6434083	6435561	-	3041	downstream	AT3G18710.1	mRNA	PUB29	plant U-box 29	plant U-box 29	plant U-box 29 (PUB29); FUNCTIONS IN: ubiquitin-protein ligase activity; INVOLVED IN: response to chitin, protein ubiquitination; LOCATED IN: ubiquitin ligase complex; EXPRESSED IN: 22 plant structures; EXPRESSED DURING: 12 growth stages; CONTAINS InterPro DOMAIN/s: U box domain (InterPro:IPR003613), Armadillo-type fold (InterPro:IPR016024); BEST Arabidopsis thaliana protein match is: ARM repeat …
gwas_ABA_Mean(LRR).csv	3	6432520	1.16723e-08	7.93284	5.471	1	0.000219	6441222	6441320	-	8800	downstream	sORF3805	sorf	None	None	None	sORF3805.1;protein_coding
gwas_ABA_Mean(LRR).csv	3	18730847	1.38774e-08	7.85769	5.471	1	0.000235	18722415	18723135	+	-8432	downstream	AT3G50450	gene	HR1	homolog of RPW8 1	None	ID=AT3G50450;Note=protein_coding_gene;Name=AT3G50450
gwas_ABA_Mean(LRR).csv	3	18730847	1.38774e-08	7.85769	5.471	1	0.000235	18722415	18723135	+	-8432	downstream	AT3G50450.1	mRNA	HR1	homolog of RPW8 1	homolog of RPW8 1	homolog of RPW8 1 (HR1); FUNCTIONS IN: molecular_function unknown; INVOLVED IN: response to other organism; LOCATED IN: endomembrane system; CONTAINS InterPro DOMAIN/s: Powdery mildew resistance protein, RPW8 domain (InterPro:IPR008808); BEST Arabidopsis thaliana protein match is: homolog of RPW8 3 (TAIR:AT3G50470.1); Has 106 Blast hits to 106 proteins in 12 species: Archae - 0; Bacteria - 0; Met…
gwas_ABA_Mean(LRR).csv	3	18730847	1.38774e-08	7.85769	5.471	1	0.000235	18727840	18728649	+	-3007	downstream	AT3G50460	gene	HR2	homolog of RPW8 2	None	ID=AT3G50460;Note=protein_coding_gene;Name=AT3G50460
gwas_ABA_Mean(LRR).csv	3	18730847	1.38774e-08	7.85769	5.471	1	0.000235	18727840	18728649	+	-3007	downstream	AT3G50460.1	mRNA	HR2	homolog of RPW8 2	homolog of RPW8 2	homolog of RPW8 2 (HR2); CONTAINS InterPro DOMAIN/s: Powdery mildew resistance protein, RPW8 domain (InterPro:IPR008808); BEST Arabidopsis thaliana protein match is: homolog of RPW8 3 (TAIR:AT3G50470.1); Has 107 Blast hits to 107 proteins in 13 species: Archae - 0; Bacteria - 0; Metazoa - 0; Fungi - 2; Plants - 104; Viruses - 0; Other Eukaryotes - 1 (source: NCBI BLink).
gwas_ABA_Mean(LRR).csv	3	18730847	1.38774e-08	7.85769	5.471	1	0.000235	18729054	18730269	+	-1793	downstream	AT3G50470	gene	MLA10	INTRACELLULAR MILDEW A 10	None	ID=AT3G50470;Note=protein_coding_gene;Name=AT3G50470
gwas_ABA_Mean(LRR).csv	3	18730847	1.38774e-08	7.85769	5.471	1	0.000235	18729054	18730269	+	-1793	downstream	AT3G50470.1	mRNA	MLA10	INTRACELLULAR MILDEW A 10	homolog of RPW8 3	homolog of RPW8 3 (HR3); CONTAINS InterPro DOMAIN/s: Powdery mildew resistance protein, RPW8 domain (InterPro:IPR008808); BEST Arabidopsis thaliana protein match is: homolog of RPW8 2 (TAIR:AT3G50460.1); Has 133 Blast hits to 132 proteins in 16 species: Archae - 0; Bacteria - 0; Metazoa - 2; Fungi - 2; Plants - 123; Viruses - 0; Other Eukaryotes - 6 (source: NCBI BLink).
gwas_ABA_Mean(LRR).csv	3	18730847	1.38774e-08	7.85769	5.471	1	0.000235	18733068	18734388	+	2221	upstream	AT3G50480	gene	HR4	homolog of RPW8 4	None	ID=AT3G50480;Note=protein_coding_gene;Name=AT3G50480
gwas_ABA_Mean(LRR).csv	3	18730847	1.38774e-08	7.85769	5.471	1	0.000235	18733068	18734388	+	2221	upstream	AT3G50480.1	mRNA	HR4	homolog of RPW8 4	homolog of RPW8 4	homolog of RPW8 4 (HR4); FUNCTIONS IN: molecular_function unknown; INVOLVED IN: response to other organism; LOCATED IN: endomembrane system; EXPRESSED IN: 20 plant structures; EXPRESSED DURING: 11 growth stages; CONTAINS InterPro DOMAIN/s: Powdery mildew resistance protein, RPW8 domain (InterPro:IPR008808); BEST Arabidopsis thaliana protein match is: homolog of RPW8 3 (TAIR:AT3G50470.1); Has 106 …
gwas_ABA_Mean(LRR).csv	3	18730847	1.38774e-08	7.85769	5.471	1	0.000235	18738630	18739261	+	7783	upstream	AT3G50490	transposable_element_gene	None	None	None	ID=AT3G50490;Note=transposable_element_gene;Name=AT3G50490;Derives_from=AT3TE76010
gwas_ABA_Mean(LRR).csv	3	18730847	1.38774e-08	7.85769	5.471	1	0.000235	18738630	18739261	+	7783	upstream	AT3G50490.1	mRNA_TE_gene	None	None	transposable element gene	copia-like retrotransposon family, has a 1.3e-13 P-value blast match to GB:AAC24836 pol polyprotein (Ty1_Copia-element) (Candida albicans)
gwas_ABA_Mean(LRR).csv	3	18730847	1.38774e-08	7.85769	5.471	1	0.000235	18736695	18736793	-	5946	downstream	sORF4765	sorf	None	None	None	sORF4765.1;protein_coding
gwas_ABA_Mean(LRR).csv	3	18368482	1.6115e-08	7.79277	5.471	1	0.000237	18359584	18360750	+	-8898	downstream	AT3G49520	gene	None	None	None	ID=AT3G49520;Note=protein_coding_gene;Name=AT3G49520
gwas_ABA_Mean(LRR).csv	3	18368482	1.6115e-08	7.79277	5.471	1	0.000237	18359584	18360750	+	-8898	downstream	AT3G49520.1	mRNA	None	None	F-box and associated interaction domains-containing protein	F-box and associated interaction domains-containing protein; CONTAINS InterPro DOMAIN/s: F-box domain, cyclin-like (InterPro:IPR001810), F-box domain, Skp2-like (InterPro:IPR022364), F-box associated domain, type 1 (InterPro:IPR006527), F-box associated interaction domain (InterPro:IPR017451); BEST Arabidopsis thaliana protein match is: F-box family protein (TAIR:AT3G49510.1); Has 1137 Blast hits…
gwas_ABA_Mean(LRR).csv	3	18368482	1.6115e-08	7.79277	5.471	1	0.000237	18365678	18366565	+	-2804	downstream	AT3G49540	gene	None	None	None	ID=AT3G49540;Note=protein_coding_gene;Name=AT3G49540
gwas_ABA_Mean(LRR).csv	3	18368482	1.6115e-08	7.79277	5.471	1	0.000237	18365678	18366565	+	-2804	downstream	AT3G49540.1	mRNA	None	None		unknown protein; FUNCTIONS IN: molecular_function unknown; INVOLVED IN: N-terminal protein myristoylation; LOCATED IN: cellular_component unknown; Has 9244 Blast hits to 5308 proteins in 962 species: Archae - 18; Bacteria - 2665; Metazoa - 1953; Fungi - 964; Plants - 333; Viruses - 74; Other Eukaryotes - 3237 (source: NCBI BLink).
gwas_ABA_Mean(LRR).csv	3	18368482	1.6115e-08	7.79277	5.471	1	0.000237	18367909	18368900	+	-573	in gene	AT3G49550	gene	None	None	None	ID=AT3G49550;Note=protein_coding_gene;Name=AT3G49550
gwas_ABA_Mean(LRR).csv	3	18368482	1.6115e-08	7.79277	5.471	1	0.000237	18367909	18368900	+	-573	in gene	AT3G49550.1	mRNA	None	None		unknown protein; FUNCTIONS IN: molecular_function unknown; INVOLVED IN: biological_process unknown; LOCATED IN: endomembrane system; BEST Arabidopsis thaliana protein match is: unknown protein (TAIR:AT5G24610.1); Has 55 Blast hits to 55 proteins in 14 species: Archae - 0; Bacteria - 0; Metazoa - 0; Fungi - 0; Plants - 55; Viruses - 0; Other Eukaryotes - 0 (source: NCBI BLink).
gwas_ABA_Mean(LRR).csv	3	18368482	1.6115e-08	7.79277	5.471	1	0.000237	18370564	18372139	+	2082	upstream	AT3G49560	gene	None	None	None	ID=AT3G49560;Note=protein_coding_gene;Name=AT3G49560
gwas_ABA_Mean(LRR).csv	3	18368482	1.6115e-08	7.79277	5.471	1	0.000237	18370564	18372139	+	2082	upstream	AT3G49560.1	mRNA	None	None	Mitochondrial import inner membrane translocase subunit Tim17/Tim22/Tim23 family protein	Mitochondrial import inner membrane translocase subunit Tim17/Tim22/Tim23 family protein; FUNCTIONS IN: protein transporter activity, P-P-bond-hydrolysis-driven protein transmembrane transporter activity; INVOLVED IN: protein transport; LOCATED IN: in 6 components; EXPRESSED IN: 23 plant structures; EXPRESSED DURING: 13 growth stages; CONTAINS InterPro DOMAIN/s: Sterile alpha motif, type 1 (Inter…
gwas_ABA_Mean(LRR).csv	3	18368482	1.6115e-08	7.79277	5.471	1	0.000237	18377479	18380284	+	8997	upstream	AT3G49590	gene	ATG13	autophagy-related 13	None	ID=AT3G49590;Note=protein_coding_gene;Name=AT3G49590
gwas_ABA_Mean(LRR).csv	3	18368482	1.6115e-08	7.79277	5.471	1	0.000237	18377560	18380284	+	9078	upstream	AT3G49590.1	mRNA	ATG13	autophagy-related 13	Autophagy-related protein 13	Autophagy-related protein 13; FUNCTIONS IN: molecular_function unknown; INVOLVED IN: biological_process unknown; LOCATED IN: cellular_component unknown; EXPRESSED IN: 23 plant structures; EXPRESSED DURING: 15 growth stages; CONTAINS InterPro DOMAIN/s: Autophagy-related protein 13 (InterPro:IPR018731); BEST Arabidopsis thaliana protein match is: Autophagy-related protein 13 (TAIR:AT3G18770.1); Has…
gwas_ABA_Mean(LRR).csv	3	18368482	1.6115e-08	7.79277	5.471	1	0.000237	18377560	18380284	+	9078	upstream	AT3G49590.2	mRNA	ATG13	autophagy-related 13	Autophagy-related protein 13	Autophagy-related protein 13; FUNCTIONS IN: molecular_function unknown; INVOLVED IN: biological_process unknown; LOCATED IN: cellular_component unknown; EXPRESSED IN: 23 plant structures; EXPRESSED DURING: 15 growth stages; CONTAINS InterPro DOMAIN/s: Autophagy-related protein 13 (InterPro:IPR018731); BEST Arabidopsis thaliana protein match is: Autophagy-related protein 13 (TAIR:AT3G18770.1); Has…
gwas_ABA_Mean(LRR).csv	3	18368482	1.6115e-08	7.79277	5.471	1	0.000237	18377479	18380274	+	8997	upstream	AT3G49590.3	mRNA	ATG13	autophagy-related 13	Autophagy-related protein 13	Autophagy-related protein 13; FUNCTIONS IN: molecular_function unknown; INVOLVED IN: biological_process unknown; LOCATED IN: cellular_component unknown; EXPRESSED IN: 22 plant structures; EXPRESSED DURING: 15 growth stages; CONTAINS InterPro DOMAIN/s: Autophagy-related protein 13 (InterPro:IPR018731); BEST Arabidopsis thaliana protein match is: Autophagy-related protein 13 (TAIR:AT3G18770.1).
gwas_ABA_Mean(LRR).csv	3	18368482	1.6115e-08	7.79277	5.471	1	0.000237	18362443	18364913	-	-3569	upstream	AT3G49530	gene	NTL6	NTM1 (NAC WITH TRANSMEMBRANE MOTIF 1)-LIKE 6	None	ID=AT3G49530;Note=protein_coding_gene;Name=AT3G49530
gwas_ABA_Mean(LRR).csv	3	18368482	1.6115e-08	7.79277	5.471	1	0.000237	18362443	18364913	-	-3569	upstream	AT3G49530.1	mRNA	NTL6	NTM1 (NAC WITH TRANSMEMBRANE MOTIF 1)-LIKE 6	NAC domain containing protein 62	NAC domain containing protein 62 (NAC062); CONTAINS InterPro DOMAIN/s: No apical meristem (NAM) protein (InterPro:IPR003441); BEST Arabidopsis thaliana protein match is: TCV-interacting protein (TAIR:AT5G24590.2); Has 2933 Blast hits to 2926 proteins in 76 species: Archae - 0; Bacteria - 2; Metazoa - 0; Fungi - 0; Plants - 2931; Viruses - 0; Other Eukaryotes - 0 (source: NCBI BLink).
gwas_ABA_Mean(LRR).csv	3	18368482	1.6115e-08	7.79277	5.471	1	0.000237	18368821	18368988	-	506	downstream	AT3G49551	gene	None	None	None	ID=AT3G49551;Note=protein_coding_gene;Name=AT3G49551
gwas_ABA_Mean(LRR).csv	3	18368482	1.6115e-08	7.79277	5.471	1	0.000237	18368821	18368988	-	506	downstream	AT3G49551.1	mRNA	None	None		unknown protein; Has 30201 Blast hits to 17322 proteins in 780 species: Archae - 12; Bacteria - 1396; Metazoa - 17338; Fungi - 3422; Plants - 5037; Viruses - 0; Other Eukaryotes - 2996 (source: NCBI BLink).
gwas_ABA_Mean(LRR).csv	3	18368482	1.6115e-08	7.79277	5.471	1	0.000237	18372533	18373024	-	4542	downstream	AT3G49570	gene	LSU3	RESPONSE TO LOW SULFUR 3	None	ID=AT3G49570;Note=protein_coding_gene;Name=AT3G49570
gwas_ABA_Mean(LRR).csv	3	18368482	1.6115e-08	7.79277	5.471	1	0.000237	18372533	18373024	-	4542	downstream	AT3G49570.1	mRNA	LSU3	RESPONSE TO LOW SULFUR 3	response to low sulfur 3	RESPONSE TO LOW SULFUR 3 (LSU3); BEST Arabidopsis thaliana protein match is: response to low sulfur 2 (TAIR:AT5G24660.1); Has 71 Blast hits to 71 proteins in 14 species: Archae - 0; Bacteria - 0; Metazoa - 1; Fungi - 0; Plants - 70; Viruses - 0; Other Eukaryotes - 0 (source: NCBI BLink).
gwas_ABA_Mean(LRR).csv	3	18368482	1.6115e-08	7.79277	5.471	1	0.000237	18375269	18375784	-	7302	downstream	AT3G49580	gene	LSU1	RESPONSE TO LOW SULFUR 1	None	ID=AT3G49580;Note=protein_coding_gene;Name=AT3G49580
gwas_ABA_Mean(LRR).csv	3	18368482	1.6115e-08	7.79277	5.471	1	0.000237	18375269	18375784	-	7302	downstream	AT3G49580.1	mRNA	LSU1	RESPONSE TO LOW SULFUR 1	response to low sulfur 1	RESPONSE TO LOW SULFUR 1 (LSU1); BEST Arabidopsis thaliana protein match is: response to low sulfur 3 (TAIR:AT3G49570.1); Has 73 Blast hits to 73 proteins in 16 species: Archae - 0; Bacteria - 0; Metazoa - 0; Fungi - 0; Plants - 70; Viruses - 0; Other Eukaryotes - 3 (source: NCBI BLink).
gwas_ABA_Mean(LRR).csv	3	18368482	1.6115e-08	7.79277	5.471	1	0.000237	18375269	18375784	-	7302	downstream	AT3G49580.2	mRNA	LSU1	RESPONSE TO LOW SULFUR 1	response to low sulfur 1	RESPONSE TO LOW SULFUR 1 (LSU1); FUNCTIONS IN: molecular_function unknown; INVOLVED IN: biological_process unknown; LOCATED IN: cellular_component unknown; EXPRESSED IN: 10 plant structures; EXPRESSED DURING: 7 growth stages; BEST Arabidopsis thaliana protein match is: response to low sulfur 3 (TAIR:AT3G49570.1).
gwas_ABA_Mean(LRR).csv	3	18368482	1.6115e-08	7.79277	5.471	1	0.000237	18370123	18370263	-	1781	downstream	sORF4743	sorf	None	None	None	sORF4743.1;protein_coding
gwas_ABA_Mean(LRR).csv	3	18368482	1.6115e-08	7.79277	5.471	1	0.000237	18373894	18373992	-	5510	downstream	sORF4744	sorf	None	None	None	sORF4744.1;protein_coding
gwas_ABA_Mean(LRR).csv	3	6432784	3.01922e-08	7.5201	5.471	1	0.000346	6427403	6429692	+	-5381	downstream	AT3G18680	gene	None	None	None	ID=AT3G18680;Note=protein_coding_gene;Name=AT3G18680
gwas_ABA_Mean(LRR).csv	3	6432784	3.01922e-08	7.5201	5.471	1	0.000346	6427403	6429692	+	-5381	downstream	AT3G18680.1	mRNA	None	None	Amino acid kinase family protein	Amino acid kinase family protein; FUNCTIONS IN: uridylate kinase activity, UMP kinase activity; INVOLVED IN: cellular amino acid biosynthetic process, pyrimidine nucleotide biosynthetic process; LOCATED IN: chloroplast; EXPRESSED IN: 23 plant structures; EXPRESSED DURING: 13 growth stages; CONTAINS InterPro DOMAIN/s: Aspartate/glutamate/uridylate kinase (InterPro:IPR001048), Uridylate kinase, bac…
gwas_ABA_Mean(LRR).csv	3	6432784	3.01922e-08	7.5201	5.471	1	0.000346	6441067	6441348	+	8283	upstream	AT3G18715	gene	IDL4	inflorescence deficient in abscission (IDA)-like 4	None	ID=AT3G18715;Note=protein_coding_gene;Name=AT3G18715
gwas_ABA_Mean(LRR).csv	3	6432784	3.01922e-08	7.5201	5.471	1	0.000346	6441067	6441348	+	8283	upstream	AT3G18715.1	mRNA	IDL4	inflorescence deficient in abscission (IDA)-like 4	inflorescence deficient in abscission (IDA)-like 4	inflorescence deficient in abscission (IDA)-like 4 (IDL4); BEST Arabidopsis thaliana protein match is: inflorescence deficient in abscission (IDA)-like 2 (TAIR:AT5G64667.1); Has 25 Blast hits to 25 proteins in 6 species: Archae - 0; Bacteria - 0; Metazoa - 0; Fungi - 0; Plants - 25; Viruses - 0; Other Eukaryotes - 0 (source: NCBI BLink).
gwas_ABA_Mean(LRR).csv	3	6432784	3.01922e-08	7.5201	5.471	1	0.000346	6424135	6426471	-	-6313	upstream	AT3G18670	gene	None	None	None	ID=AT3G18670;Note=protein_coding_gene;Name=AT3G18670
gwas_ABA_Mean(LRR).csv	3	6432784	3.01922e-08	7.5201	5.471	1	0.000346	6424135	6426471	-	-6313	upstream	AT3G18670.1	mRNA	None	None	Ankyrin repeat family protein	Ankyrin repeat family protein; CONTAINS InterPro DOMAIN/s: Ankyrin repeat-containing domain (InterPro:IPR020683), Ankyrin repeat (InterPro:IPR002110); BEST Arabidopsis thaliana protein match is: Ankyrin repeat family protein (TAIR:AT5G04700.1); Has 4772 Blast hits to 3121 proteins in 218 species: Archae - 7; Bacteria - 222; Metazoa - 2187; Fungi - 197; Plants - 1396; Viruses - 2; Other Eukaryotes…
gwas_ABA_Mean(LRR).csv	3	6432784	3.01922e-08	7.5201	5.471	1	0.000346	6429534	6430514	-	-2270	upstream	AT3G18690	gene	MKS1	MAP kinase substrate 1	None	ID=AT3G18690;Note=protein_coding_gene;Name=AT3G18690
gwas_ABA_Mean(LRR).csv	3	6432784	3.01922e-08	7.5201	5.471	1	0.000346	6429534	6430514	-	-2270	upstream	AT3G18690.1	mRNA	MKS1	MAP kinase substrate 1	MAP kinase substrate 1	MAP kinase substrate 1 (MKS1); CONTAINS InterPro DOMAIN/s: VQ (InterPro:IPR008889); BEST Arabidopsis thaliana protein match is: VQ motif-containing protein (TAIR:AT1G21326.1); Has 153 Blast hits to 153 proteins in 16 species: Archae - 0; Bacteria - 5; Metazoa - 0; Fungi - 1; Plants - 147; Viruses - 0; Other Eukaryotes - 0 (source: NCBI BLink).
gwas_ABA_Mean(LRR).csv	3	6432784	3.01922e-08	7.5201	5.471	1	0.000346	6431722	6432905	-	121	in gene	AT3G18700	gene	None	None	None	ID=AT3G18700;Note=protein_coding_gene;Name=AT3G18700
gwas_ABA_Mean(LRR).csv	3	6432784	3.01922e-08	7.5201	5.471	1	0.000346	6431722	6432905	-	121	in gene	AT3G18700.1	mRNA	None	None		FUNCTIONS IN: molecular_function unknown; INVOLVED IN: biological_process unknown; LOCATED IN: endomembrane system; EXPRESSED IN: cultured cell; BEST Arabidopsis thaliana protein match is: autoinhibited Ca2+/ATPase II (TAIR:AT1G13210.1); Has 223 Blast hits to 223 proteins in 38 species: Archae - 0; Bacteria - 0; Metazoa - 92; Fungi - 0; Plants - 126; Viruses - 0; Other Eukaryotes - 5 (source: NCB…
gwas_ABA_Mean(LRR).csv	3	6432784	3.01922e-08	7.5201	5.471	1	0.000346	6434083	6435561	-	2777	downstream	AT3G18710	gene	PUB29	plant U-box 29	None	ID=AT3G18710;Note=protein_coding_gene;Name=AT3G18710
gwas_ABA_Mean(LRR).csv	3	6432784	3.01922e-08	7.5201	5.471	1	0.000346	6434083	6435561	-	2777	downstream	AT3G18710.1	mRNA	PUB29	plant U-box 29	plant U-box 29	plant U-box 29 (PUB29); FUNCTIONS IN: ubiquitin-protein ligase activity; INVOLVED IN: response to chitin, protein ubiquitination; LOCATED IN: ubiquitin ligase complex; EXPRESSED IN: 22 plant structures; EXPRESSED DURING: 12 growth stages; CONTAINS InterPro DOMAIN/s: U box domain (InterPro:IPR003613), Armadillo-type fold (InterPro:IPR016024); BEST Arabidopsis thaliana protein match is: ARM repeat …
gwas_ABA_Mean(LRR).csv	3	6432784	3.01922e-08	7.5201	5.471	1	0.000346	6441222	6441320	-	8536	downstream	sORF3805	sorf	None	None	None	sORF3805.1;protein_coding
gwas_ABA_Mean(LRR).csv	3	9984934	5.81524e-08	7.23543	5.471	1	0.00063	9989540	9991826	+	4606	upstream	AT3G27090	gene	None	None	None	ID=AT3G27090;Note=protein_coding_gene;Name=AT3G27090
gwas_ABA_Mean(LRR).csv	3	9984934	5.81524e-08	7.23543	5.471	1	0.00063	9989540	9991826	+	4606	upstream	AT3G27090.1	mRNA	None	None	DCD (Development and Cell Death) domain protein	DCD (Development and Cell Death) domain protein; CONTAINS InterPro DOMAIN/s: Development/cell death domain (InterPro:IPR013989), Kelch related (InterPro:IPR013089); BEST Arabidopsis thaliana protein match is: DCD (Development and Cell Death) domain protein (TAIR:AT5G42050.1); Has 746 Blast hits to 671 proteins in 44 species: Archae - 0; Bacteria - 2; Metazoa - 6; Fungi - 0; Plants - 297; Viruses …
gwas_ABA_Mean(LRR).csv	3	9984934	5.81524e-08	7.23543	5.471	1	0.00063	9982447	9982743	+	-2487	downstream	sORF3992	sorf	None	None	None	sORF3992.1;protein_coding
gwas_ABA_Mean(LRR).csv	3	9984934	5.81524e-08	7.23543	5.471	1	0.00063	9974912	9977927	-	-7007	upstream	AT3G27040	gene	None	None	None	ID=AT3G27040;Note=protein_coding_gene;Name=AT3G27040
gwas_ABA_Mean(LRR).csv	3	9984934	5.81524e-08	7.23543	5.471	1	0.00063	9974912	9977927	-	-7007	upstream	AT3G27040.1	mRNA	None	None	Meprin and TRAF (MATH) homology domain-containing protein	Meprin and TRAF (MATH) homology domain-containing protein; CONTAINS InterPro DOMAIN/s: TRAF-like (InterPro:IPR008974), MATH (InterPro:IPR002083); BEST Arabidopsis thaliana protein match is: TRAF-like family protein (TAIR:AT2G01790.1); Has 987 Blast hits to 591 proteins in 49 species: Archae - 0; Bacteria - 0; Metazoa - 4; Fungi - 46; Plants - 924; Viruses - 0; Other Eukaryotes - 13 (source: NCBI …
gwas_ABA_Mean(LRR).csv	3	9984934	5.81524e-08	7.23543	5.471	1	0.00063	9978095	9979699	-	-5235	upstream	AT3G27050	gene	None	None	None	ID=AT3G27050;Note=protein_coding_gene;Name=AT3G27050
gwas_ABA_Mean(LRR).csv	3	9984934	5.81524e-08	7.23543	5.471	1	0.00063	9978095	9979699	-	-5235	upstream	AT3G27050.1	mRNA	None	None		unknown protein; Has 43 Blast hits to 43 proteins in 17 species: Archae - 0; Bacteria - 0; Metazoa - 0; Fungi - 0; Plants - 40; Viruses - 0; Other Eukaryotes - 3 (source: NCBI BLink).
gwas_ABA_Mean(LRR).csv	3	9984934	5.81524e-08	7.23543	5.471	1	0.00063	9979866	9981295	-	-3639	upstream	AT3G27060	gene	TSO2	TSO MEANING 'UGLY' IN CHINESE 2	None	ID=AT3G27060;Note=protein_coding_gene;Name=AT3G27060
gwas_ABA_Mean(LRR).csv	3	9984934	5.81524e-08	7.23543	5.471	1	0.00063	9979866	9981295	-	-3639	upstream	AT3G27060.1	mRNA	TSO2	TSO MEANING 'UGLY' IN CHINESE 2	Ferritin/ribonucleotide reductase-like family protein	TSO MEANING 'UGLY' IN CHINESE 2 (TSO2); FUNCTIONS IN: oxidoreductase activity, transition metal ion binding, ribonucleoside-diphosphate reductase activity; INVOLVED IN: in 6 processes; LOCATED IN: cellular_component unknown; EXPRESSED IN: 25 plant structures; EXPRESSED DURING: 15 growth stages; CONTAINS InterPro DOMAIN/s: Ribonucleotide reductase-related (InterPro:IPR012348), Ribonucleotide reduc…
gwas_ABA_Mean(LRR).csv	3	9984934	5.81524e-08	7.23543	5.471	1	0.00063	9982987	9984744	-	-190	upstream	AT3G27070	gene	TOM20-1	translocase outer membrane 20-1	None	ID=AT3G27070;Note=protein_coding_gene;Name=AT3G27070
gwas_ABA_Mean(LRR).csv	3	9984934	5.81524e-08	7.23543	5.471	1	0.00063	9983004	9984744	-	-190	upstream	AT3G27070.1	mRNA	TOM20-1	translocase outer membrane 20-1	translocase outer membrane 20-1	translocase outer membrane 20-1 (TOM20-1); CONTAINS InterPro DOMAIN/s: Plant specific mitochondrial import receptor subunit TOM20 (InterPro:IPR010547); BEST Arabidopsis thaliana protein match is: translocase of outer membrane 20 kDa subunit 3 (TAIR:AT3G27080.1); Has 97 Blast hits to 97 proteins in 22 species: Archae - 0; Bacteria - 2; Metazoa - 0; Fungi - 0; Plants - 95; Viruses - 0; Other Eukary…
gwas_ABA_Mean(LRR).csv	3	9984934	5.81524e-08	7.23543	5.471	1	0.00063	9982987	9984744	-	-190	upstream	AT3G27070.2	mRNA	TOM20-1	translocase outer membrane 20-1	translocase outer membrane 20-1	translocase outer membrane 20-1 (TOM20-1); CONTAINS InterPro DOMAIN/s: Plant specific mitochondrial import receptor subunit TOM20 (InterPro:IPR010547); BEST Arabidopsis thaliana protein match is: translocase of outer membrane 20 kDa subunit 3 (TAIR:AT3G27080.1).
gwas_ABA_Mean(LRR).csv	3	9984934	5.81524e-08	7.23543	5.471	1	0.00063	9985079	9986629	-	1695	downstream	AT3G27080	gene	TOM20-3	translocase of outer membrane 20 kDa subunit 3	None	ID=AT3G27080;Note=protein_coding_gene;Name=AT3G27080
gwas_ABA_Mean(LRR).csv	3	9984934	5.81524e-08	7.23543	5.471	1	0.00063	9985079	9986629	-	1695	downstream	AT3G27080.1	mRNA	TOM20-3	translocase of outer membrane 20 kDa subunit 3	translocase of outer membrane 20 kDa subunit 3	translocase of outer membrane 20 kDa subunit 3 (TOM20-3); CONTAINS InterPro DOMAIN/s: Plant specific mitochondrial import receptor subunit TOM20 (InterPro:IPR010547); BEST Arabidopsis thaliana protein match is: translocase outer membrane 20-1 (TAIR:AT3G27070.1); Has 97 Blast hits to 97 proteins in 23 species: Archae - 0; Bacteria - 2; Metazoa - 0; Fungi - 0; Plants - 95; Viruses - 0; Other Eukary…
gwas_ABA_Mean(LRR).csv	3	9984934	5.81524e-08	7.23543	5.471	1	0.00063	9991972	9994181	-	9247	downstream	AT3G27095	pseudogene	None	None	None	ID=AT3G27095;Note=pseudogene;Name=AT3G27095
gwas_ABA_Mean(LRR).csv	3	9984934	5.81524e-08	7.23543	5.471	1	0.00063	9991972	9994181	-	9247	downstream	AT3G27095.1	pseudogenic_transcript	None	None		pseudogene, hypothetical protein, similar to putative CHP-rich zinc finger protein GB:AAD22655 from (Arabidopsis thaliana)
gwas_ABA_Mean(LRR).csv	3	9984934	5.81524e-08	7.23543	5.471	1	0.00063	9994545	9996025	-	11091	downstream	AT3G27100	gene	None	None	None	ID=AT3G27100;Note=protein_coding_gene;Name=AT3G27100
gwas_ABA_Mean(LRR).csv	3	9984934	5.81524e-08	7.23543	5.471	1	0.00063	9994545	9996022	-	11088	downstream	AT3G27100.1	mRNA	None	None		FUNCTIONS IN: molecular_function unknown; INVOLVED IN: biological_process unknown; LOCATED IN: chloroplast envelope; EXPRESSED IN: 23 plant structures; EXPRESSED DURING: 13 growth stages; CONTAINS InterPro DOMAIN/s: Transcription factor, enhancer of yellow 2 (InterPro:IPR018783); Has 288 Blast hits to 288 proteins in 94 species: Archae - 0; Bacteria - 0; Metazoa - 197; Fungi - 20; Plants - 51; Vi…
gwas_ABA_Mean(LRR).csv	3	9984934	5.81524e-08	7.23543	5.471	1	0.00063	9994545	9996025	-	11091	downstream	AT3G27100.2	mRNA	None	None		FUNCTIONS IN: molecular_function unknown; INVOLVED IN: biological_process unknown; EXPRESSED IN: 23 plant structures; EXPRESSED DURING: 13 growth stages; CONTAINS InterPro DOMAIN/s: Transcription factor, enhancer of yellow 2 (InterPro:IPR018783); Has 30201 Blast hits to 17322 proteins in 780 species: Archae - 12; Bacteria - 1396; Metazoa - 17338; Fungi - 3422; Plants - 5037; Viruses - 0; Other Eu…
gwas_ABA_Mean(LRR).csv	1	27053227	7.50534e-08	7.12463	5.471	1	0.00069	27054180	27056341	+	953	upstream	AT1G71880	gene	SUC1	sucrose-proton symporter 1	None	ID=AT1G71880;Note=protein_coding_gene;Name=AT1G71880
gwas_ABA_Mean(LRR).csv	1	27053227	7.50534e-08	7.12463	5.471	1	0.00069	27054180	27056341	+	953	upstream	AT1G71880.1	mRNA	SUC1	sucrose-proton symporter 1	sucrose-proton symporter 1	sucrose-proton symporter 1 (SUC1); FUNCTIONS IN: carbohydrate transmembrane transporter activity, sugar:hydrogen symporter activity, sucrose:hydrogen symporter activity; INVOLVED IN: pollen germination, response to nematode; LOCATED IN: plasma membrane, vacuole, membrane; EXPRESSED IN: 23 plant structures; EXPRESSED DURING: 13 growth stages; CONTAINS InterPro DOMAIN/s: Sucrose/H+ symporter, plant…
gwas_ABA_Mean(LRR).csv	1	27053227	7.50534e-08	7.12463	5.471	1	0.00069	27058439	27060785	+	5212	upstream	AT1G71890	gene	SUC5	None	None	ID=AT1G71890;Note=protein_coding_gene;Name=AT1G71890
gwas_ABA_Mean(LRR).csv	1	27053227	7.50534e-08	7.12463	5.471	1	0.00069	27058439	27060785	+	5212	upstream	AT1G71890.1	mRNA	SUC5	None	Major facilitator superfamily protein	SUC5; FUNCTIONS IN: carbohydrate transmembrane transporter activity, sugar:hydrogen symporter activity, sucrose:hydrogen symporter activity; INVOLVED IN: seed development; LOCATED IN: plasma membrane, membrane; EXPRESSED IN: 8 plant structures; EXPRESSED DURING: 4 anthesis, C globular stage, petal differentiation and expansion stage; CONTAINS InterPro DOMAIN/s: Sucrose/H+ symporter, plant (InterP…
gwas_ABA_Mean(LRR).csv	1	27053227	7.50534e-08	7.12463	5.471	1	0.00069	27061486	27064496	+	8259	upstream	AT1G71900	gene	None	None	None	ID=AT1G71900;Note=protein_coding_gene;Name=AT1G71900
gwas_ABA_Mean(LRR).csv	1	27053227	7.50534e-08	7.12463	5.471	1	0.00069	27061486	27064496	+	8259	upstream	AT1G71900.1	mRNA	None	None	Protein of unknown function (DUF803)	Protein of unknown function (DUF803); CONTAINS InterPro DOMAIN/s: Protein of unknown function DUF803 (InterPro:IPR008521); BEST Arabidopsis thaliana protein match is: Protein of unknown function (DUF803) (TAIR:AT1G34470.1); Has 1265 Blast hits to 1244 proteins in 219 species: Archae - 0; Bacteria - 92; Metazoa - 420; Fungi - 372; Plants - 263; Viruses - 0; Other Eukaryotes - 118 (source: NCBI BLi…
gwas_ABA_Mean(LRR).csv	1	6126365	7.59626e-08	7.1194	5.471	1	0.00069	6120741	6122822	+	-5624	downstream	AT1G17770	gene	SUVH7	SU(VAR)3-9 homolog 7	None	ID=AT1G17770;Note=protein_coding_gene;Name=AT1G17770
gwas_ABA_Mean(LRR).csv	1	6126365	7.59626e-08	7.1194	5.471	1	0.00069	6120741	6122822	+	-5624	downstream	AT1G17770.1	mRNA	SUVH7	SU(VAR)3-9 homolog 7	SU(VAR)3-9 homolog 7	SU(VAR)3-9 homolog 7 (SUVH7); FUNCTIONS IN: zinc ion binding, histone-lysine N-methyltransferase activity; INVOLVED IN: chromatin modification; LOCATED IN: nucleus; CONTAINS InterPro DOMAIN/s: SET domain (InterPro:IPR001214), SRA-YDG (InterPro:IPR003105), Pre-SET zinc-binding sub-group (InterPro:IPR003606), Post-SET domain (InterPro:IPR003616), Pre-SET domain (InterPro:IPR007728); BEST Arabidopsi…
gwas_ABA_Mean(LRR).csv	1	6126365	7.59626e-08	7.1194	5.471	1	0.00069	6123701	6125269	+	-2664	downstream	AT1G17780	gene	None	None	None	ID=AT1G17780;Note=protein_coding_gene;Name=AT1G17780
gwas_ABA_Mean(LRR).csv	1	6126365	7.59626e-08	7.1194	5.471	1	0.00069	6123715	6125264	+	-2650	downstream	AT1G17780.1	mRNA	None	None		unknown protein; BEST Arabidopsis thaliana protein match is: unknown protein (TAIR:AT2G16575.1); Has 13 Blast hits to 13 proteins in 2 species: Archae - 0; Bacteria - 0; Metazoa - 0; Fungi - 0; Plants - 13; Viruses - 0; Other Eukaryotes - 0 (source: NCBI BLink).
gwas_ABA_Mean(LRR).csv	1	6126365	7.59626e-08	7.1194	5.471	1	0.00069	6123701	6125269	+	-2664	downstream	AT1G17780.2	mRNA	None	None		unknown protein; BEST Arabidopsis thaliana protein match is: unknown protein (TAIR:AT2G16575.1); Has 35333 Blast hits to 34131 proteins in 2444 species: Archae - 798; Bacteria - 22429; Metazoa - 974; Fungi - 991; Plants - 531; Viruses - 0; Other Eukaryotes - 9610 (source: NCBI BLink).
gwas_ABA_Mean(LRR).csv	1	6126365	7.59626e-08	7.1194	5.471	1	0.00069	6128823	6129508	+	2458	upstream	AT1G17800	gene	ENODL22	early nodulin-like protein 22	None	ID=AT1G17800;Note=protein_coding_gene;Name=AT1G17800
gwas_ABA_Mean(LRR).csv	1	6126365	7.59626e-08	7.1194	5.471	1	0.00069	6128823	6129508	+	2458	upstream	AT1G17800.1	mRNA	ENODL22	early nodulin-like protein 22	early nodulin-like protein 22	early nodulin-like protein 22 (ENODL22); FUNCTIONS IN: electron carrier activity, copper ion binding; LOCATED IN: endomembrane system; EXPRESSED IN: 7 plant structures; EXPRESSED DURING: 4 anthesis, LP.02 two leaves visible, 4 leaf senescence stage, LP.12 twelve leaves visible; CONTAINS InterPro DOMAIN/s: Plastocyanin-like (InterPro:IPR003245), Cupredoxin (InterPro:IPR008972); BEST Arabidopsis th…
gwas_ABA_Mean(LRR).csv	1	6126365	7.59626e-08	7.1194	5.471	1	0.00069	6130025	6131627	+	3660	upstream	AT1G17810	gene	BETA-TIP	beta-tonoplast intrinsic protein	None	ID=AT1G17810;Note=protein_coding_gene;Name=AT1G17810
gwas_ABA_Mean(LRR).csv	1	6126365	7.59626e-08	7.1194	5.471	1	0.00069	6130025	6131627	+	3660	upstream	AT1G17810.1	mRNA	BETA-TIP	beta-tonoplast intrinsic protein	beta-tonoplast intrinsic protein	beta-tonoplast intrinsic protein (BETA-TIP); FUNCTIONS IN: water channel activity; INVOLVED IN: transport, transmembrane transport; LOCATED IN: integral to membrane, membrane; EXPRESSED DURING: seedling growth; CONTAINS InterPro DOMAIN/s: Major intrinsic protein, conserved site (InterPro:IPR022357), Aquaporin (InterPro:IPR012269), Major intrinsic protein (InterPro:IPR000425); BEST Arabidopsis tha…
gwas_ABA_Mean(LRR).csv	1	6126365	7.59626e-08	7.1194	5.471	1	0.00069	6110107	6116617	-	-9748	upstream	AT1G17760	gene	CSTF77	None	None	ID=AT1G17760;Note=protein_coding_gene;Name=AT1G17760
gwas_ABA_Mean(LRR).csv	1	6126365	7.59626e-08	7.1194	5.471	1	0.00069	6110107	6116617	-	-9748	upstream	AT1G17760.1	mRNA	CSTF77	None	Tetratricopeptide repeat (TPR)-like superfamily protein	CSTF77; FUNCTIONS IN: protein binding, mRNA binding, transcription repressor activity; INVOLVED IN: RNA 3'-end processing, mRNA processing, embryo sac development; LOCATED IN: intracellular, nucleus; EXPRESSED IN: 23 plant structures; EXPRESSED DURING: 12 growth stages; CONTAINS InterPro DOMAIN/s: RNA-processing protein, HAT helix (InterPro:IPR003107), Tetratricopeptide-like helical (InterPro:IPR…
gwas_ABA_Mean(LRR).csv	1	6126365	7.59626e-08	7.1194	5.471	1	0.00069	6125356	6127404	-	1039	in gene	AT1G17790	gene	None	None	None	ID=AT1G17790;Note=protein_coding_gene;Name=AT1G17790
gwas_ABA_Mean(LRR).csv	1	6126365	7.59626e-08	7.1194	5.471	1	0.00069	6125356	6127404	-	1039	in gene	AT1G17790.1	mRNA	None	None	DNA-binding bromodomain-containing protein	DNA-binding bromodomain-containing protein; FUNCTIONS IN: DNA binding; INVOLVED IN: biological_process unknown; LOCATED IN: chloroplast; EXPRESSED IN: 18 plant structures; EXPRESSED DURING: 9 growth stages; CONTAINS InterPro DOMAIN/s: Bromodomain (InterPro:IPR001487); BEST Arabidopsis thaliana protein match is: global transcription factor group E3 (TAIR:AT1G73150.1); Has 10948 Blast hits to 7134 …
gwas_ABA_Mean(LRR).csv	1	6126365	7.59626e-08	7.1194	5.471	1	0.00069	6131537	6135345	-	8980	downstream	AT1G17820	gene	None	None	None	ID=AT1G17820;Note=protein_coding_gene;Name=AT1G17820
gwas_ABA_Mean(LRR).csv	1	6126365	7.59626e-08	7.1194	5.471	1	0.00069	6131537	6135345	-	8980	downstream	AT1G17820.1	mRNA	None	None	Putative integral membrane protein conserved region (DUF2404)	Putative integral membrane protein conserved region (DUF2404); FUNCTIONS IN: phosphoinositide binding; INVOLVED IN: signal transduction; LOCATED IN: endomembrane system; CONTAINS InterPro DOMAIN/s: Protein of unknown function DUF2404, transmembrane (InterPro:IPR019411), Pleckstrin homology (InterPro:IPR001849); BEST Arabidopsis thaliana protein match is: Putative integral membrane protein conserv…
gwas_ABA_Mean(LRR).csv	1	6126365	7.59626e-08	7.1194	5.471	1	0.00069	6135803	6138432	-	12067	downstream	AT1G17830	gene	None	None	None	ID=AT1G17830;Note=protein_coding_gene;Name=AT1G17830
gwas_ABA_Mean(LRR).csv	1	6126365	7.59626e-08	7.1194	5.471	1	0.00069	6135803	6138432	-	12067	downstream	AT1G17830.1	mRNA	None	None	Protein of unknown function (DUF789)	Protein of unknown function (DUF789); CONTAINS InterPro DOMAIN/s: Protein of unknown function DUF789 (InterPro:IPR008507); BEST Arabidopsis thaliana protein match is: Protein of unknown function (DUF789) (TAIR:AT1G73210.1); Has 265 Blast hits to 257 proteins in 18 species: Archae - 0; Bacteria - 0; Metazoa - 0; Fungi - 0; Plants - 263; Viruses - 0; Other Eukaryotes - 2 (source: NCBI BLink).
gwas_ABA_Mean(LRR).csv	4	16527439	7.70194e-08	7.1134	5.471	1	0.00069	16515327	16519534	+	-12112	downstream	AT4G34580	gene	SRH1	SHORT ROOT HAIR 1	None	ID=AT4G34580;Note=protein_coding_gene;Name=AT4G34580
gwas_ABA_Mean(LRR).csv	4	16527439	7.70194e-08	7.1134	5.471	1	0.00069	16515327	16519534	+	-12112	downstream	AT4G34580.1	mRNA	SRH1	SHORT ROOT HAIR 1	Sec14p-like phosphatidylinositol transfer family protein	CAN OF WORMS1 (COW1); FUNCTIONS IN: transporter activity, phosphatidylinositol transporter activity; INVOLVED IN: root epidermal cell differentiation, transport, root hair cell tip growth, cell tip growth; LOCATED IN: intracellular; EXPRESSED IN: 9 plant structures; CONTAINS InterPro DOMAIN/s: Cellular retinaldehyde-binding/triple function, C-terminal (InterPro:IPR001251), Cellular retinaldehyde-…
gwas_ABA_Mean(LRR).csv	4	16527439	7.70194e-08	7.1134	5.471	1	0.00069	16521861	16523230	+	-5578	downstream	AT4G34588	gene	CPuORF2	conserved peptide upstream open reading frame 2	None	ID=AT4G34588;Note=protein_coding_gene;Name=AT4G34588
gwas_ABA_Mean(LRR).csv	4	16527439	7.70194e-08	7.1134	5.471	1	0.00069	16521861	16523230	+	-5578	downstream	AT4G34588.1	mRNA	CPuORF2	conserved peptide upstream open reading frame 2	conserved peptide upstream open reading frame 2	conserved peptide upstream open reading frame 2 (CPuORF2); LOCATED IN: endomembrane system; BEST Arabidopsis thaliana protein match is: conserved peptide upstream open reading frame 5 (TAIR:AT1G75388.1); Has 30201 Blast hits to 17322 proteins in 780 species: Archae - 12; Bacteria - 1396; Metazoa - 17338; Fungi - 3422; Plants - 5037; Viruses - 0; Other Eukaryotes - 2996 (source: NCBI BLink).
gwas_ABA_Mean(LRR).csv	4	16527439	7.70194e-08	7.1134	5.471	1	0.00069	16521861	16523230	+	-5578	downstream	AT4G34590	gene	GBF6	G-box binding factor 6	None	ID=AT4G34590;Note=protein_coding_gene;Name=AT4G34590
gwas_ABA_Mean(LRR).csv	4	16527439	7.70194e-08	7.1134	5.471	1	0.00069	16521861	16523230	+	-5578	downstream	AT4G34590.1	mRNA	GBF6	G-box binding factor 6	G-box binding factor 6	G-box binding factor 6 (GBF6); FUNCTIONS IN: DNA binding, protein heterodimerization activity, sequence-specific DNA binding transcription factor activity; INVOLVED IN: sucrose induced translational repression, negative regulation of translation, regulation of transcription, DNA-dependent, response to sucrose stimulus; LOCATED IN: chloroplast; CONTAINS InterPro DOMAIN/s: Basic-leucine zipper (bZI…
gwas_ABA_Mean(LRR).csv	4	16527439	7.70194e-08	7.1134	5.471	1	0.00069	16529225	16530199	+	1786	upstream	AT4G34600	gene	None	None	None	ID=AT4G34600;Note=protein_coding_gene;Name=AT4G34600
gwas_ABA_Mean(LRR).csv	4	16527439	7.70194e-08	7.1134	5.471	1	0.00069	16529225	16530199	+	1786	upstream	AT4G34600.1	mRNA	None	None		unknown protein; FUNCTIONS IN: molecular_function unknown; INVOLVED IN: pollen tube growth; LOCATED IN: endomembrane system; EXPRESSED IN: 11 plant structures; EXPRESSED DURING: M germinated pollen stage, LP.04 four leaves visible, 4 anthesis, petal differentiation and expansion stage; BEST Arabidopsis thaliana protein match is: unknown protein (TAIR:AT2G16385.1); Has 17 Blast hits to 17 proteins…
gwas_ABA_Mean(LRR).csv	4	16527439	7.70194e-08	7.1134	5.471	1	0.00069	16530346	16533034	-	5595	downstream	AT4G34610	gene	BLH6	BEL1-like homeodomain 6	None	ID=AT4G34610;Note=protein_coding_gene;Name=AT4G34610
gwas_ABA_Mean(LRR).csv	4	16527439	7.70194e-08	7.1134	5.471	1	0.00069	16530346	16533034	-	5595	downstream	AT4G34610.1	mRNA	BLH6	BEL1-like homeodomain 6	BEL1-like homeodomain 6	BEL1-like homeodomain 6 (BLH6); FUNCTIONS IN: DNA binding, sequence-specific DNA binding transcription factor activity; INVOLVED IN: regulation of transcription, DNA-dependent, regulation of transcription; EXPRESSED IN: 21 plant structures; EXPRESSED DURING: 13 growth stages; CONTAINS InterPro DOMAIN/s: Homeobox (InterPro:IPR001356), Homeodomain-like (InterPro:IPR009057), POX (InterPro:IPR006563)…
gwas_ABA_Mean(LRR).csv	4	16527439	7.70194e-08	7.1134	5.471	1	0.00069	16530346	16533001	-	5562	downstream	AT4G34610.2	mRNA	BLH6	BEL1-like homeodomain 6	BEL1-like homeodomain 6	BEL1-like homeodomain 6 (BLH6); FUNCTIONS IN: DNA binding, sequence-specific DNA binding transcription factor activity; INVOLVED IN: regulation of transcription, DNA-dependent, regulation of transcription; EXPRESSED IN: 21 plant structures; EXPRESSED DURING: 13 growth stages; CONTAINS InterPro DOMAIN/s: Homeobox (InterPro:IPR001356), Homeodomain-like (InterPro:IPR009057), POX (InterPro:IPR006563)…
gwas_ABA_Mean(LRR).csv	4	16527439	7.70194e-08	7.1134	5.471	1	0.00069	16534855	16536171	-	8732	downstream	AT4G34620	gene	SSR16	small subunit ribosomal protein 16	None	ID=AT4G34620;Note=protein_coding_gene;Name=AT4G34620
gwas_ABA_Mean(LRR).csv	4	16527439	7.70194e-08	7.1134	5.471	1	0.00069	16534855	16536171	-	8732	downstream	AT4G34620.1	mRNA	SSR16	small subunit ribosomal protein 16	small subunit ribosomal protein 16	small subunit ribosomal protein 16 (SSR16); FUNCTIONS IN: structural constituent of ribosome; INVOLVED IN: translation, ribosome biogenesis, embryo development ending in seed dormancy; LOCATED IN: ribosome, chloroplast, plastid, chloroplast envelope; EXPRESSED IN: 22 plant structures; EXPRESSED DURING: 13 growth stages; CONTAINS InterPro DOMAIN/s: Ribosomal protein S16 (InterPro:IPR000307); BEST …
gwas_ABA_Mean(LRR).csv	4	16527439	7.70194e-08	7.1134	5.471	1	0.00069	16536865	16537746	-	10307	downstream	AT4G34630	gene	None	None	None	ID=AT4G34630;Note=protein_coding_gene;Name=AT4G34630
gwas_ABA_Mean(LRR).csv	4	16527439	7.70194e-08	7.1134	5.471	1	0.00069	16536865	16537746	-	10307	downstream	AT4G34630.1	mRNA	None	None		unknown protein; Has 30 Blast hits to 30 proteins in 10 species: Archae - 0; Bacteria - 2; Metazoa - 0; Fungi - 0; Plants - 24; Viruses - 0; Other Eukaryotes - 4 (source: NCBI BLink).
gwas_ABA_Mean(LRR).csv	4	16527439	7.70194e-08	7.1134	5.471	1	0.00069	16528837	16528932	-	1493	downstream	sORF6159	sorf	None	None	None	sORF6159.1;protein_coding
gwas_ABA_Mean(LRR).csv	4	16527439	7.70194e-08	7.1134	5.471	1	0.00069	16534202	16534420	-	6981	downstream	sORF6160	sorf	None	None	None	sORF6160.1;protein_coding
gwas_ABA_Mean(LRR).csv	1	27026361	1.65509e-07	6.78118	5.471	1	0.001364	27009564	27017108	+	-16797	downstream	AT1G71820	gene	SEC6	None	None	ID=AT1G71820;Note=protein_coding_gene;Name=AT1G71820
gwas_ABA_Mean(LRR).csv	1	27026361	1.65509e-07	6.78118	5.471	1	0.001364	27009634	27017108	+	-16727	downstream	AT1G71820.1	mRNA	SEC6	None	SEC6	SEC6; FUNCTIONS IN: molecular_function unknown; INVOLVED IN: pollen germination, pollen tube growth; LOCATED IN: cytosol, plasma membrane, exocyst; EXPRESSED IN: 24 plant structures; EXPRESSED DURING: 15 growth stages; CONTAINS InterPro DOMAIN/s: Exocyst complex component Sec6 (InterPro:IPR010326); Has 534 Blast hits to 527 proteins in 171 species: Archae - 3; Bacteria - 6; Metazoa - 247; Fungi -…
gwas_ABA_Mean(LRR).csv	1	27026361	1.65509e-07	6.78118	5.471	1	0.001364	27009564	27017050	+	-16797	downstream	AT1G71820.2	mRNA	SEC6	None	SEC6	SEC6; FUNCTIONS IN: molecular_function unknown; INVOLVED IN: pollen germination, pollen tube growth; LOCATED IN: cytosol, exocyst; EXPRESSED IN: 23 plant structures; EXPRESSED DURING: 15 growth stages; CONTAINS InterPro DOMAIN/s: Exocyst complex component Sec6 (InterPro:IPR010326).
gwas_ABA_Mean(LRR).csv	1	27026361	1.65509e-07	6.78118	5.471	1	0.001364	27018158	27022117	+	-8203	downstream	AT1G71830	gene	SERK1	somatic embryogenesis receptor-like kinase 1	None	ID=AT1G71830;Note=protein_coding_gene;Name=AT1G71830
gwas_ABA_Mean(LRR).csv	1	27026361	1.65509e-07	6.78118	5.471	1	0.001364	27018158	27022117	+	-8203	downstream	AT1G71830.1	mRNA	SERK1	somatic embryogenesis receptor-like kinase 1	somatic embryogenesis receptor-like kinase 1	somatic embryogenesis receptor-like kinase 1 (SERK1); FUNCTIONS IN: transmembrane receptor protein serine/threonine kinase activity, kinase activity; INVOLVED IN: in 8 processes; LOCATED IN: plasma membrane, protein complex; EXPRESSED IN: 26 plant structures; EXPRESSED DURING: 15 growth stages; CONTAINS InterPro DOMAIN/s: Protein kinase, ATP binding site (InterPro:IPR017441), Protein kinase, cata…
gwas_ABA_Mean(LRR).csv	1	27026361	1.65509e-07	6.78118	5.471	1	0.001364	27022218	27024551	+	-4143	downstream	AT1G71840	gene	None	None	None	ID=AT1G71840;Note=protein_coding_gene;Name=AT1G71840
gwas_ABA_Mean(LRR).csv	1	27026361	1.65509e-07	6.78118	5.471	1	0.001364	27022218	27024551	+	-4143	downstream	AT1G71840.1	mRNA	None	None	transducin family protein / WD-40 repeat family protein	transducin family protein / WD-40 repeat family protein; CONTAINS InterPro DOMAIN/s: WD40 repeat 2 (InterPro:IPR019782), WD40 repeat, conserved site (InterPro:IPR019775), WD40 repeat (InterPro:IPR001680), WD40-repeat-containing domain (InterPro:IPR017986), WD40/YVTN repeat-like-containing domain (InterPro:IPR015943), Quinoprotein amine dehydrogenase, beta chain-like (InterPro:IPR011044), WD40 rep…
gwas_ABA_Mean(LRR).csv	1	27026361	1.65509e-07	6.78118	5.471	1	0.001364	27026711	27029092	+	350	upstream	AT1G71860	gene	PTP1	protein tyrosine phosphatase 1	None	ID=AT1G71860;Note=protein_coding_gene;Name=AT1G71860
gwas_ABA_Mean(LRR).csv	1	27026361	1.65509e-07	6.78118	5.471	1	0.001364	27026711	27029092	+	350	upstream	AT1G71860.1	mRNA	PTP1	protein tyrosine phosphatase 1	protein tyrosine phosphatase 1	protein tyrosine phosphatase 1 (PTP1); FUNCTIONS IN: protein tyrosine phosphatase activity; INVOLVED IN: intracellular protein kinase cascade; LOCATED IN: nucleus, plasma membrane, cytoplasm; EXPRESSED IN: 25 plant structures; EXPRESSED DURING: 15 growth stages; CONTAINS InterPro DOMAIN/s: Protein-tyrosine phosphatase, active site (InterPro:IPR016130), Dual-specific/protein-tyrosine phosphatase, …
gwas_ABA_Mean(LRR).csv	1	27026361	1.65509e-07	6.78118	5.471	1	0.001364	27026729	27029073	+	368	upstream	AT1G71860.2	mRNA	PTP1	protein tyrosine phosphatase 1	protein tyrosine phosphatase 1	protein tyrosine phosphatase 1 (PTP1); FUNCTIONS IN: protein tyrosine phosphatase activity; INVOLVED IN: intracellular protein kinase cascade; LOCATED IN: nucleus, plasma membrane, cytoplasm; EXPRESSED IN: 25 plant structures; EXPRESSED DURING: 15 growth stages; CONTAINS InterPro DOMAIN/s: Protein-tyrosine phosphatase, receptor/non-receptor type (InterPro:IPR000242); Has 35333 Blast hits to 34131…
gwas_ABA_Mean(LRR).csv	1	27026361	1.65509e-07	6.78118	5.471	1	0.001364	27026711	27029092	+	350	upstream	AT1G71860.3	mRNA	PTP1	protein tyrosine phosphatase 1	protein tyrosine phosphatase 1	protein tyrosine phosphatase 1 (PTP1); FUNCTIONS IN: protein tyrosine phosphatase activity; INVOLVED IN: intracellular protein kinase cascade; LOCATED IN: nucleus, plasma membrane, cytoplasm; EXPRESSED IN: 25 plant structures; EXPRESSED DURING: 15 growth stages; CONTAINS InterPro DOMAIN/s: Protein-tyrosine phosphatase, active site (InterPro:IPR016130), Dual-specific/protein-tyrosine phosphatase, …
gwas_ABA_Mean(LRR).csv	1	27026361	1.65509e-07	6.78118	5.471	1	0.001364	27029205	27030560	+	2844	upstream	AT1G71865	gene	None	None	None	ID=AT1G71865;Note=protein_coding_gene;Name=AT1G71865
gwas_ABA_Mean(LRR).csv	1	27026361	1.65509e-07	6.78118	5.471	1	0.001364	27029205	27030560	+	2844	upstream	AT1G71865.1	mRNA	None	None		unknown protein; FUNCTIONS IN: molecular_function unknown; INVOLVED IN: biological_process unknown; LOCATED IN: chloroplast; Has 33 Blast hits to 33 proteins in 11 species: Archae - 0; Bacteria - 0; Metazoa - 0; Fungi - 0; Plants - 33; Viruses - 0; Other Eukaryotes - 0 (source: NCBI BLink).
gwas_ABA_Mean(LRR).csv	1	27026361	1.65509e-07	6.78118	5.471	1	0.001364	27024600	27024773	+	-1761	downstream	sORF1623	sorf	None	None	None	sORF1623.1;protein_coding
gwas_ABA_Mean(LRR).csv	1	27026361	1.65509e-07	6.78118	5.471	1	0.001364	27017801	27018315	-	-8046	upstream	AT1G71828	gene	None	None	None	ID=AT1G71828;Note=other_RNA;Name=AT1G71828
gwas_ABA_Mean(LRR).csv	1	27026361	1.65509e-07	6.78118	5.471	1	0.001364	27017801	27018315	-	-8046	upstream	AT1G71828.1	ncRNA	None	None		None
gwas_ABA_Mean(LRR).csv	1	27026361	1.65509e-07	6.78118	5.471	1	0.001364	27024732	27026363	-	2	in gene	AT1G71850	gene	None	None	None	ID=AT1G71850;Note=protein_coding_gene;Name=AT1G71850
gwas_ABA_Mean(LRR).csv	1	27026361	1.65509e-07	6.78118	5.471	1	0.001364	27024732	27026363	-	2	in gene	AT1G71850.1	mRNA	None	None	Ubiquitin carboxyl-terminal hydrolase family protein	Ubiquitin carboxyl-terminal hydrolase family protein; CONTAINS InterPro DOMAIN/s: RNA recognition domain, plant (InterPro:IPR021099); BEST Arabidopsis thaliana protein match is: Ubiquitin carboxyl-terminal hydrolase family protein (TAIR:AT4G24320.1); Has 758 Blast hits to 736 proteins in 101 species: Archae - 0; Bacteria - 6; Metazoa - 59; Fungi - 84; Plants - 429; Viruses - 8; Other Eukaryotes -…
gwas_ABA_Mean(LRR).csv	1	27026361	1.65509e-07	6.78118	5.471	1	0.001364	27030427	27031461	-	5100	downstream	AT1G71866	gene	None	None	None	ID=AT1G71866;Note=protein_coding_gene;Name=AT1G71866
gwas_ABA_Mean(LRR).csv	1	27026361	1.65509e-07	6.78118	5.471	1	0.001364	27030427	27031461	-	5100	downstream	AT1G71866.1	mRNA	None	None		LOCATED IN: endomembrane system; BEST Arabidopsis thaliana protein match is: Putative membrane lipoprotein (TAIR:AT1G34245.1).
gwas_ABA_Mean(LRR).csv	1	27026361	1.65509e-07	6.78118	5.471	1	0.001364	27032456	27034895	-	8534	downstream	AT1G71870	gene	None	None	None	ID=AT1G71870;Note=protein_coding_gene;Name=AT1G71870
gwas_ABA_Mean(LRR).csv	1	27026361	1.65509e-07	6.78118	5.471	1	0.001364	27032456	27034895	-	8534	downstream	AT1G71870.1	mRNA	None	None	MATE efflux family protein	MATE efflux family protein; FUNCTIONS IN: antiporter activity, drug transmembrane transporter activity, transporter activity; INVOLVED IN: drug transmembrane transport, transmembrane transport; LOCATED IN: membrane; EXPRESSED IN: 16 plant structures; EXPRESSED DURING: 6 growth stages; CONTAINS InterPro DOMAIN/s: Multi antimicrobial extrusion protein MatE (InterPro:IPR002528); BEST Arabidopsis tha…
gwas_ABA_Mean(LRR).csv	3	3036751	1.85644e-07	6.73132	5.471	1	0.001471	3026055	3027234	+	-10696	downstream	AT3G09860	gene	None	None	None	ID=AT3G09860;Note=protein_coding_gene;Name=AT3G09860
gwas_ABA_Mean(LRR).csv	3	3036751	1.85644e-07	6.73132	5.471	1	0.001471	3026055	3027234	+	-10696	downstream	AT3G09860.1	mRNA	None	None		unknown protein; Has 34 Blast hits to 34 proteins in 12 species: Archae - 0; Bacteria - 0; Metazoa - 0; Fungi - 0; Plants - 34; Viruses - 0; Other Eukaryotes - 0 (source: NCBI BLink).
gwas_ABA_Mean(LRR).csv	3	3036751	1.85644e-07	6.73132	5.471	1	0.001471	3027292	3027423	+	-9459	downstream	AT3G09863	gene	None	None	None	ID=AT3G09863;Note=protein_coding_gene;Name=AT3G09863
gwas_ABA_Mean(LRR).csv	3	3036751	1.85644e-07	6.73132	5.471	1	0.001471	3027292	3027423	+	-9459	downstream	AT3G09863.1	mRNA	None	None		unknown protein; Has 30201 Blast hits to 17322 proteins in 780 species: Archae - 12; Bacteria - 1396; Metazoa - 17338; Fungi - 3422; Plants - 5037; Viruses - 0; Other Eukaryotes - 2996 (source: NCBI BLink).
gwas_ABA_Mean(LRR).csv	3	3036751	1.85644e-07	6.73132	5.471	1	0.001471	3029511	3032256	+	-7240	downstream	AT3G09880	gene	ATB' BETA	None	None	ID=AT3G09880;Note=protein_coding_gene;Name=AT3G09880
gwas_ABA_Mean(LRR).csv	3	3036751	1.85644e-07	6.73132	5.471	1	0.001471	3029511	3032256	+	-7240	downstream	AT3G09880.1	mRNA	ATB' BETA	None	Protein phosphatase 2A regulatory B subunit family protein	ATB' BETA; FUNCTIONS IN: protein phosphatase type 2A regulator activity; INVOLVED IN: signal transduction; LOCATED IN: protein phosphatase type 2A complex; EXPRESSED IN: 22 plant structures; EXPRESSED DURING: 15 growth stages; CONTAINS InterPro DOMAIN/s: Protein phosphatase 2A, regulatory B subunit, B56 (InterPro:IPR002554); BEST Arabidopsis thaliana protein match is: Protein phosphatase 2A regul…
gwas_ABA_Mean(LRR).csv	3	3036751	1.85644e-07	6.73132	5.471	1	0.001471	3032559	3034443	+	-4192	downstream	AT3G09890	gene	None	None	None	ID=AT3G09890;Note=protein_coding_gene;Name=AT3G09890
gwas_ABA_Mean(LRR).csv	3	3036751	1.85644e-07	6.73132	5.471	1	0.001471	3032559	3034443	+	-4192	downstream	AT3G09890.1	mRNA	None	None	Ankyrin repeat family protein	Ankyrin repeat family protein; CONTAINS InterPro DOMAIN/s: Ankyrin repeat-containing domain (InterPro:IPR020683), Ankyrin repeat (InterPro:IPR002110); BEST Arabidopsis thaliana protein match is: Ankyrin repeat family protein (TAIR:AT4G19150.1); Has 59827 Blast hits to 23926 proteins in 1138 species: Archae - 66; Bacteria - 4314; Metazoa - 34126; Fungi - 4602; Plants - 2722; Viruses - 531; Other E…
gwas_ABA_Mean(LRR).csv	3	3036751	1.85644e-07	6.73132	5.471	1	0.001471	3032559	3034443	+	-4192	downstream	AT3G09890.2	mRNA	None	None	Ankyrin repeat family protein	Ankyrin repeat family protein; INVOLVED IN: biological_process unknown; LOCATED IN: cellular_component unknown; EXPRESSED IN: 15 plant structures; EXPRESSED DURING: 8 growth stages; CONTAINS InterPro DOMAIN/s: Ankyrin repeat-containing domain (InterPro:IPR020683), Ankyrin repeat (InterPro:IPR002110); BEST Arabidopsis thaliana protein match is: ankyrin repeat-containing protein 2 (TAIR:AT4G35450.1…
gwas_ABA_Mean(LRR).csv	3	3036751	1.85644e-07	6.73132	5.471	1	0.001471	3034557	3036593	+	-2194	downstream	AT3G09900	gene	RABE1e	RAB GTPase homolog E1E	None	ID=AT3G09900;Note=protein_coding_gene;Name=AT3G09900
gwas_ABA_Mean(LRR).csv	3	3036751	1.85644e-07	6.73132	5.471	1	0.001471	3034557	3036593	+	-2194	downstream	AT3G09900.1	mRNA	RABE1e	RAB GTPase homolog E1E	RAB GTPase homolog E1E	RAB GTPase homolog E1E (RABE1e); FUNCTIONS IN: GTP binding; INVOLVED IN: protein transport, small GTPase mediated signal transduction; LOCATED IN: plasma membrane; EXPRESSED IN: 22 plant structures; EXPRESSED DURING: 13 growth stages; CONTAINS InterPro DOMAIN/s: Ras GTPase (InterPro:IPR001806), Small GTP-binding protein (InterPro:IPR005225), Small GTPase (InterPro:IPR020851), Ras (InterPro:IPR013…
gwas_ABA_Mean(LRR).csv	3	3036751	1.85644e-07	6.73132	5.471	1	0.001471	3027424	3027957	-	-8794	upstream	AT3G09870	gene	SAUR48	SMALL AUXIN UPREGULATED RNA 48	None	ID=AT3G09870;Note=protein_coding_gene;Name=AT3G09870
gwas_ABA_Mean(LRR).csv	3	3036751	1.85644e-07	6.73132	5.471	1	0.001471	3027424	3027957	-	-8794	upstream	AT3G09870.1	mRNA	SAUR48	SMALL AUXIN UPREGULATED RNA 48	SAUR-like auxin-responsive protein family	SAUR-like auxin-responsive protein family ; FUNCTIONS IN: molecular_function unknown; INVOLVED IN: response to auxin stimulus; LOCATED IN: endomembrane system; EXPRESSED IN: 10 plant structures; EXPRESSED DURING: 6 growth stages; CONTAINS InterPro DOMAIN/s: Auxin responsive SAUR protein (InterPro:IPR003676); BEST Arabidopsis thaliana protein match is: SAUR-like auxin-responsive protein family (TA…
gwas_ABA_Mean(LRR).csv	3	3036751	1.85644e-07	6.73132	5.471	1	0.001471	3036714	3038449	-	1698	in gene	AT3G09910	gene	RABC2b	RAB GTPase homolog C2B	None	ID=AT3G09910;Note=protein_coding_gene;Name=AT3G09910
gwas_ABA_Mean(LRR).csv	3	3036751	1.85644e-07	6.73132	5.471	1	0.001471	3036714	3038429	-	1678	in gene	AT3G09910.1	mRNA	RABC2b	RAB GTPase homolog C2B	RAB GTPase homolog C2B	RAB GTPase homolog C2B (RABC2b); FUNCTIONS IN: GTP binding, transcription factor binding, ATP binding; INVOLVED IN: protein transport, small GTPase mediated signal transduction, regulation of transcription, DNA-dependent; LOCATED IN: endomembrane system, intracellular; EXPRESSED IN: sepal, root, carpel; EXPRESSED DURING: 4 anthesis, petal differentiation and expansion stage; CONTAINS InterPro DOM…
gwas_ABA_Mean(LRR).csv	3	3036751	1.85644e-07	6.73132	5.471	1	0.001471	3036718	3038449	-	1698	in gene	AT3G09910.2	mRNA	RABC2b	RAB GTPase homolog C2B	RAB GTPase homolog C2B	RAB GTPase homolog C2B (RABC2b); FUNCTIONS IN: GTP binding, transcription factor binding, ATP binding; INVOLVED IN: protein transport, small GTPase mediated signal transduction, regulation of transcription, DNA-dependent; LOCATED IN: endomembrane system, intracellular; EXPRESSED IN: sepal, root, carpel; EXPRESSED DURING: 4 anthesis, petal differentiation and expansion stage; CONTAINS InterPro DOM…
gwas_ABA_Mean(LRR).csv	3	3036751	1.85644e-07	6.73132	5.471	1	0.001471	3036718	3038449	-	1698	in gene	AT3G09910.3	mRNA	RABC2b	RAB GTPase homolog C2B	RAB GTPase homolog C2B	RAB GTPase homolog C2B (RABC2b); FUNCTIONS IN: GTP binding, transcription factor binding, ATP binding; INVOLVED IN: protein transport, small GTPase mediated signal transduction, regulation of transcription, DNA-dependent; LOCATED IN: endomembrane system, intracellular; EXPRESSED IN: sepal, root, carpel; EXPRESSED DURING: 4 anthesis, petal differentiation and expansion stage; CONTAINS InterPro DOM…
gwas_ABA_Mean(LRR).csv	3	3036751	1.85644e-07	6.73132	5.471	1	0.001471	3039015	3040186	-	3435	downstream	AT3G09915	pseudogene	None	None	None	ID=AT3G09915;Note=pseudogene;Name=AT3G09915
gwas_ABA_Mean(LRR).csv	3	3036751	1.85644e-07	6.73132	5.471	1	0.001471	3039015	3040186	-	3435	downstream	AT3G09915.1	pseudogenic_transcript	None	None		pseudogene, hypothetical protein
gwas_ABA_Mean(LRR).csv	3	3036751	1.85644e-07	6.73132	5.471	1	0.001471	3038780	3044919	-	8168	downstream	AT3G09920	gene	PIP5K9	phosphatidyl inositol monophosphate 5 kinase	None	ID=AT3G09920;Note=protein_coding_gene;Name=AT3G09920
gwas_ABA_Mean(LRR).csv	3	3036751	1.85644e-07	6.73132	5.471	1	0.001471	3040303	3043912	-	7161	downstream	AT3G09920.1	mRNA	PIP5K9	phosphatidyl inositol monophosphate 5 kinase	phosphatidyl inositol monophosphate 5 kinase	phosphatidyl inositol monophosphate 5 kinase (PIP5K9); FUNCTIONS IN: 1-phosphatidylinositol-4-phosphate 5-kinase activity, phosphatidylinositol phosphate kinase activity, ATP binding; INVOLVED IN: carbohydrate metabolic process, cellular amino acid metabolic process; LOCATED IN: cytosol, nucleus, membrane; EXPRESSED IN: 22 plant structures; EXPRESSED DURING: 13 growth stages; CONTAINS InterPro DO…
gwas_ABA_Mean(LRR).csv	3	3036751	1.85644e-07	6.73132	5.471	1	0.001471	3040303	3044768	-	8017	downstream	AT3G09920.2	mRNA	PIP5K9	phosphatidyl inositol monophosphate 5 kinase	phosphatidyl inositol monophosphate 5 kinase	phosphatidyl inositol monophosphate 5 kinase (PIP5K9); FUNCTIONS IN: 1-phosphatidylinositol-4-phosphate 5-kinase activity, phosphatidylinositol phosphate kinase activity, ATP binding; INVOLVED IN: carbohydrate metabolic process, cellular amino acid metabolic process; LOCATED IN: cytosol, nucleus, membrane; EXPRESSED IN: 22 plant structures; EXPRESSED DURING: 13 growth stages; CONTAINS InterPro DO…
gwas_ABA_Mean(LRR).csv	3	3036751	1.85644e-07	6.73132	5.471	1	0.001471	3038780	3044919	-	8168	downstream	AT3G09920.3	mRNA	PIP5K9	phosphatidyl inositol monophosphate 5 kinase	phosphatidyl inositol monophosphate 5 kinase	phosphatidyl inositol monophosphate 5 kinase (PIP5K9); FUNCTIONS IN: 1-phosphatidylinositol-4-phosphate 5-kinase activity, phosphatidylinositol phosphate kinase activity, ATP binding; INVOLVED IN: carbohydrate metabolic process, cellular amino acid metabolic process; LOCATED IN: cytosol, nucleus, membrane; EXPRESSED IN: 22 plant structures; EXPRESSED DURING: 13 growth stages; CONTAINS InterPro DO…
gwas_ABA_Mean(LRR).csv	5	21515990	3.23993e-07	6.48946	5.471	1	0.002472	21505074	21506620	+	-10916	downstream	AT5G53030	gene	None	None	None	ID=AT5G53030;Note=protein_coding_gene;Name=AT5G53030
gwas_ABA_Mean(LRR).csv	5	21515990	3.23993e-07	6.48946	5.471	1	0.002472	21505074	21506455	+	-10916	downstream	AT5G53030.1	mRNA	None	None		unknown protein; CONTAINS InterPro DOMAIN/s: Protein of unknown function DUF688 (InterPro:IPR007789); BEST Arabidopsis thaliana protein match is: unknown protein (TAIR:AT4G27810.1); Has 1807 Blast hits to 1807 proteins in 277 species: Archae - 0; Bacteria - 0; Metazoa - 736; Fungi - 347; Plants - 385; Viruses - 0; Other Eukaryotes - 339 (source: NCBI BLink).
gwas_ABA_Mean(LRR).csv	5	21515990	3.23993e-07	6.48946	5.471	1	0.002472	21505074	21506620	+	-10916	downstream	AT5G53030.2	mRNA	None	None		unknown protein; CONTAINS InterPro DOMAIN/s: Protein of unknown function DUF688 (InterPro:IPR007789); BEST Arabidopsis thaliana protein match is: unknown protein (TAIR:AT4G27810.1); Has 35333 Blast hits to 34131 proteins in 2444 species: Archae - 798; Bacteria - 22429; Metazoa - 974; Fungi - 991; Plants - 531; Viruses - 0; Other Eukaryotes - 9610 (source: NCBI BLink).
gwas_ABA_Mean(LRR).csv	5	21515990	3.23993e-07	6.48946	5.471	1	0.002472	21509861	21511850	+	-6129	downstream	AT5G53048	gene	None	None	None	ID=AT5G53048;Note=other_RNA;Name=AT5G53048
gwas_ABA_Mean(LRR).csv	5	21515990	3.23993e-07	6.48946	5.471	1	0.002472	21509861	21511850	+	-6129	downstream	AT5G53048.1	ncRNA	None	None	other RNA	None
gwas_ABA_Mean(LRR).csv	5	21515990	3.23993e-07	6.48946	5.471	1	0.002472	21515026	21520421	+	-964	in gene	AT5G53060	gene	SHI1	SHINY 1	None	ID=AT5G53060;Note=protein_coding_gene;Name=AT5G53060
gwas_ABA_Mean(LRR).csv	5	21515990	3.23993e-07	6.48946	5.471	1	0.002472	21515026	21518437	+	-964	in gene	AT5G53060.1	mRNA	SHI1	SHINY 1	RNA-binding KH domain-containing protein	RNA-binding KH domain-containing protein; FUNCTIONS IN: RNA binding, nucleic acid binding; INVOLVED IN: biological_process unknown; LOCATED IN: cellular_component unknown; EXPRESSED IN: 21 plant structures; EXPRESSED DURING: 13 growth stages; CONTAINS InterPro DOMAIN/s: K Homology, type 1, subgroup (InterPro:IPR018111), K Homology (InterPro:IPR004087), K Homology, type 1 (InterPro:IPR004088); BES…
gwas_ABA_Mean(LRR).csv	5	21515990	3.23993e-07	6.48946	5.471	1	0.002472	21515026	21520421	+	-964	in gene	AT5G53060.2	mRNA	SHI1	SHINY 1	RNA-binding KH domain-containing protein	RNA-binding KH domain-containing protein; FUNCTIONS IN: RNA binding, nucleic acid binding; INVOLVED IN: biological_process unknown; LOCATED IN: cellular_component unknown; EXPRESSED IN: 21 plant structures; EXPRESSED DURING: 13 growth stages; CONTAINS InterPro DOMAIN/s: K Homology, type 1, subgroup (InterPro:IPR018111), K Homology (InterPro:IPR004087), K Homology, type 1 (InterPro:IPR004088); BES…
gwas_ABA_Mean(LRR).csv	5	21515990	3.23993e-07	6.48946	5.471	1	0.002472	21518593	21520421	+	2603	upstream	AT5G53070	gene	None	None	None	ID=AT5G53070;Note=protein_coding_gene;Name=AT5G53070
gwas_ABA_Mean(LRR).csv	5	21515990	3.23993e-07	6.48946	5.471	1	0.002472	21518593	21520421	+	2603	upstream	AT5G53070.1	mRNA	None	None	Ribosomal protein L9/RNase H1	Ribosomal protein L9/RNase H1; FUNCTIONS IN: structural constituent of ribosome; INVOLVED IN: translation, ribosome biogenesis; LOCATED IN: ribosome, intracellular; EXPRESSED IN: 19 plant structures; EXPRESSED DURING: 13 growth stages; CONTAINS InterPro DOMAIN/s: Ribosomal protein L9 (InterPro:IPR000244), Ribosomal protein L9/RNase H1, N-terminal (InterPro:IPR009027), Ribosomal protein L9, N-term…
gwas_ABA_Mean(LRR).csv	5	21515990	3.23993e-07	6.48946	5.471	1	0.002472	21520513	21523266	+	4523	upstream	AT5G53080	gene	None	None	None	ID=AT5G53080;Note=protein_coding_gene;Name=AT5G53080
gwas_ABA_Mean(LRR).csv	5	21515990	3.23993e-07	6.48946	5.471	1	0.002472	21520513	21523266	+	4523	upstream	AT5G53080.1	mRNA	None	None	Tetratricopeptide repeat (TPR)-like superfamily protein	Tetratricopeptide repeat (TPR)-like superfamily protein; FUNCTIONS IN: binding; LOCATED IN: chloroplast; EXPRESSED IN: 12 plant structures; EXPRESSED DURING: 7 growth stages; CONTAINS InterPro DOMAIN/s: Tetratricopeptide-like helical (InterPro:IPR011990), Tetratricopeptide repeat-containing (InterPro:IPR013026), Tetratricopeptide repeat (InterPro:IPR019734); Has 30201 Blast hits to 17322 proteins…
gwas_ABA_Mean(LRR).csv	5	21515990	3.23993e-07	6.48946	5.471	1	0.002472	21523379	21525697	+	7389	upstream	AT5G53090	gene	None	None	None	ID=AT5G53090;Note=protein_coding_gene;Name=AT5G53090
gwas_ABA_Mean(LRR).csv	5	21515990	3.23993e-07	6.48946	5.471	1	0.002472	21523379	21525697	+	7389	upstream	AT5G53090.1	mRNA	None	None	NAD(P)-binding Rossmann-fold superfamily protein	NAD(P)-binding Rossmann-fold superfamily protein; FUNCTIONS IN: oxidoreductase activity, binding, catalytic activity; INVOLVED IN: multicellular organismal development, oxidation reduction, metabolic process; LOCATED IN: cellular_component unknown; EXPRESSED IN: 20 plant structures; EXPRESSED DURING: 13 growth stages; CONTAINS InterPro DOMAIN/s: NAD(P)-binding domain (InterPro:IPR016040), Glucose…
gwas_ABA_Mean(LRR).csv	5	21515990	3.23993e-07	6.48946	5.471	1	0.002472	21509567	21509761	+	-6423	downstream	sORF7613	sorf	None	None	None	sORF7613.1;protein_coding
gwas_ABA_Mean(LRR).csv	5	21515990	3.23993e-07	6.48946	5.471	1	0.002472	21506967	21507948	-	-8042	upstream	AT5G53040	gene	RKD4	RWP-RK domain-containing 4	None	ID=AT5G53040;Note=protein_coding_gene;Name=AT5G53040
gwas_ABA_Mean(LRR).csv	5	21515990	3.23993e-07	6.48946	5.471	1	0.002472	21506967	21507948	-	-8042	upstream	AT5G53040.1	mRNA	RKD4	RWP-RK domain-containing 4	RWP-RK domain-containing protein	RWP-RK domain-containing protein; FUNCTIONS IN: sequence-specific DNA binding transcription factor activity; LOCATED IN: endomembrane system; CONTAINS InterPro DOMAIN/s: Plant regulator RWP-RK (InterPro:IPR003035); BEST Arabidopsis thaliana protein match is: RWP-RK domain-containing protein (TAIR:AT5G66990.1); Has 1807 Blast hits to 1807 proteins in 277 species: Archae - 0; Bacteria - 0; Metazoa …
gwas_ABA_Mean(LRR).csv	5	21515990	3.23993e-07	6.48946	5.471	1	0.002472	21508385	21509609	-	-6381	upstream	AT5G53045	gene	None	None	None	ID=AT5G53045;Note=protein_coding_gene;Name=AT5G53045
gwas_ABA_Mean(LRR).csv	5	21515990	3.23993e-07	6.48946	5.471	1	0.002472	21508385	21509609	-	-6381	upstream	AT5G53045.1	mRNA	None	None		unknown protein; Has 122 Blast hits to 122 proteins in 57 species: Archae - 0; Bacteria - 0; Metazoa - 46; Fungi - 30; Plants - 41; Viruses - 0; Other Eukaryotes - 5 (source: NCBI BLink).
gwas_ABA_Mean(LRR).csv	5	21515990	3.23993e-07	6.48946	5.471	1	0.002472	21510095	21513576	-	-2414	upstream	AT5G53050	gene	None	None	None	ID=AT5G53050;Note=protein_coding_gene;Name=AT5G53050
gwas_ABA_Mean(LRR).csv	5	21515990	3.23993e-07	6.48946	5.471	1	0.002472	21510163	21513507	-	-2483	upstream	AT5G53050.1	mRNA	None	None	alpha/beta-Hydrolases superfamily protein	alpha/beta-Hydrolases superfamily protein; CONTAINS InterPro DOMAIN/s: Alpha/beta hydrolase fold-1 (InterPro:IPR000073); BEST Arabidopsis thaliana protein match is: alpha/beta-Hydrolases superfamily protein (TAIR:AT4G02340.1); Has 35333 Blast hits to 34131 proteins in 2444 species: Archae - 798; Bacteria - 22429; Metazoa - 974; Fungi - 991; Plants - 531; Viruses - 0; Other Eukaryotes - 9610 (sour…
gwas_ABA_Mean(LRR).csv	5	21515990	3.23993e-07	6.48946	5.471	1	0.002472	21510129	21513576	-	-2414	upstream	AT5G53050.2	mRNA	None	None	alpha/beta-Hydrolases superfamily protein	alpha/beta-Hydrolases superfamily protein; FUNCTIONS IN: hydrolase activity, catalytic activity; EXPRESSED IN: 24 plant structures; EXPRESSED DURING: 15 growth stages; CONTAINS InterPro DOMAIN/s: Epoxide hydrolase-like (InterPro:IPR000639), Alpha/beta hydrolase fold-1 (InterPro:IPR000073); BEST Arabidopsis thaliana protein match is: alpha/beta-Hydrolases superfamily protein (TAIR:AT4G02340.1); Ha…
gwas_ABA_Mean(LRR).csv	5	21515990	3.23993e-07	6.48946	5.471	1	0.002472	21510095	21513576	-	-2414	upstream	AT5G53050.3	mRNA	None	None	alpha/beta-Hydrolases superfamily protein	alpha/beta-Hydrolases superfamily protein; FUNCTIONS IN: hydrolase activity, catalytic activity; EXPRESSED IN: 24 plant structures; EXPRESSED DURING: 15 growth stages; CONTAINS InterPro DOMAIN/s: Epoxide hydrolase-like (InterPro:IPR000639), Alpha/beta hydrolase fold-1 (InterPro:IPR000073); BEST Arabidopsis thaliana protein match is: alpha/beta-Hydrolases superfamily protein (TAIR:AT4G02340.1); Ha…
gwas_ABA_Mean(LRR).csv	2	16222279	3.7295e-07	6.42835	5.471	1	0.002744	16210857	16214232	+	-11422	downstream	AT2G38780	gene	None	None	None	ID=AT2G38780;Note=protein_coding_gene;Name=AT2G38780
gwas_ABA_Mean(LRR).csv	2	16222279	3.7295e-07	6.42835	5.471	1	0.002744	16210857	16214232	+	-11422	downstream	AT2G38780.1	mRNA	None	None		unknown protein; FUNCTIONS IN: molecular_function unknown; INVOLVED IN: biological_process unknown; LOCATED IN: chloroplast; EXPRESSED IN: 21 plant structures; EXPRESSED DURING: 13 growth stages; Has 58 Blast hits to 58 proteins in 23 species: Archae - 0; Bacteria - 4; Metazoa - 1; Fungi - 0; Plants - 44; Viruses - 0; Other Eukaryotes - 9 (source: NCBI BLink).
gwas_ABA_Mean(LRR).csv	2	16222279	3.7295e-07	6.42835	5.471	1	0.002744	16216999	16219159	+	-5280	downstream	AT2G38800	gene	None	None	None	ID=AT2G38800;Note=protein_coding_gene;Name=AT2G38800
gwas_ABA_Mean(LRR).csv	2	16222279	3.7295e-07	6.42835	5.471	1	0.002744	16216999	16219159	+	-5280	downstream	AT2G38800.1	mRNA	None	None	Plant calmodulin-binding protein-related	Plant calmodulin-binding protein-related; CONTAINS InterPro DOMAIN/s: Calmodulin-binding protein, plant (InterPro:IPR012417); BEST Arabidopsis thaliana protein match is: Plant calmodulin-binding protein-related (TAIR:AT3G54570.1); Has 4321 Blast hits to 2381 proteins in 392 species: Archae - 26; Bacteria - 2334; Metazoa - 540; Fungi - 255; Plants - 198; Viruses - 28; Other Eukaryotes - 940 (sourc…
gwas_ABA_Mean(LRR).csv	2	16222279	3.7295e-07	6.42835	5.471	1	0.002744	16221836	16223662	+	-443	in gene	AT2G38820	gene	None	None	None	ID=AT2G38820;Note=protein_coding_gene;Name=AT2G38820
gwas_ABA_Mean(LRR).csv	2	16222279	3.7295e-07	6.42835	5.471	1	0.002744	16221903	16223662	+	-376	in gene	AT2G38820.1	mRNA	None	None	Protein of unknown function (DUF506)	Protein of unknown function (DUF506) ; CONTAINS InterPro DOMAIN/s: Protein of unknown function DUF506, plant (InterPro:IPR006502); BEST Arabidopsis thaliana protein match is: Protein of unknown function (DUF506) (TAIR:AT3G22970.1); Has 400 Blast hits to 398 proteins in 24 species: Archae - 0; Bacteria - 0; Metazoa - 0; Fungi - 0; Plants - 398; Viruses - 0; Other Eukaryotes - 2 (source: NCBI BLink…
gwas_ABA_Mean(LRR).csv	2	16222279	3.7295e-07	6.42835	5.471	1	0.002744	16221836	16223662	+	-443	in gene	AT2G38820.2	mRNA	None	None	Protein of unknown function (DUF506)	Protein of unknown function (DUF506) ; CONTAINS InterPro DOMAIN/s: Protein of unknown function DUF506, plant (InterPro:IPR006502); BEST Arabidopsis thaliana protein match is: Protein of unknown function (DUF506) (TAIR:AT3G22970.1); Has 35333 Blast hits to 34131 proteins in 2444 species: Archae - 798; Bacteria - 22429; Metazoa - 974; Fungi - 991; Plants - 531; Viruses - 0; Other Eukaryotes - 9610 …
gwas_ABA_Mean(LRR).csv	2	16222279	3.7295e-07	6.42835	5.471	1	0.002744	16224072	16225296	+	1793	upstream	AT2G38823	gene	None	None	None	ID=AT2G38823;Note=protein_coding_gene;Name=AT2G38823
gwas_ABA_Mean(LRR).csv	2	16222279	3.7295e-07	6.42835	5.471	1	0.002744	16224072	16225296	+	1793	upstream	AT2G38823.1	mRNA	None	None		unknown protein; BEST Arabidopsis thaliana protein match is: unknown protein (TAIR:AT3G54520.1); Has 35333 Blast hits to 34131 proteins in 2444 species: Archae - 798; Bacteria - 22429; Metazoa - 974; Fungi - 991; Plants - 531; Viruses - 0; Other Eukaryotes - 9610 (source: NCBI BLink).
gwas_ABA_Mean(LRR).csv	2	16222279	3.7295e-07	6.42835	5.471	1	0.002744	16225777	16226872	+	3498	upstream	AT2G38830	gene	None	None	None	ID=AT2G38830;Note=protein_coding_gene;Name=AT2G38830
gwas_ABA_Mean(LRR).csv	2	16222279	3.7295e-07	6.42835	5.471	1	0.002744	16225777	16226872	+	3498	upstream	AT2G38830.1	mRNA	None	None	Ubiquitin-conjugating enzyme/RWD-like protein	Ubiquitin-conjugating enzyme/RWD-like protein; FUNCTIONS IN: molecular_function unknown; INVOLVED IN: protein modification process, protein transport; LOCATED IN: endomembrane system; EXPRESSED IN: root; CONTAINS InterPro DOMAIN/s: Ubiquitin-conjugating enzyme/RWD-like (InterPro:IPR016135), Tumour susceptibility gene 101 (InterPro:IPR008883), Steadiness box (InterPro:IPR017916); BEST Arabidopsis …
gwas_ABA_Mean(LRR).csv	2	16222279	3.7295e-07	6.42835	5.471	1	0.002744	16227051	16232456	+	4772	upstream	AT2G38840	gene	None	None	None	ID=AT2G38840;Note=protein_coding_gene;Name=AT2G38840
gwas_ABA_Mean(LRR).csv	2	16222279	3.7295e-07	6.42835	5.471	1	0.002744	16227051	16232456	+	4772	upstream	AT2G38840.1	mRNA	None	None	Guanylate-binding family protein	Guanylate-binding family protein; FUNCTIONS IN: GTP binding, GTPase activity; INVOLVED IN: immune response; LOCATED IN: endomembrane system; EXPRESSED IN: 22 plant structures; EXPRESSED DURING: 11 growth stages; CONTAINS InterPro DOMAIN/s: Guanylate-binding protein, N-terminal (InterPro:IPR015894), Guanylate-binding protein, C-terminal (InterPro:IPR003191); BEST Arabidopsis thaliana protein match…
gwas_ABA_Mean(LRR).csv	2	16222279	3.7295e-07	6.42835	5.471	1	0.002744	16215325	16215543	+	-6954	downstream	sORF3253	sorf	None	None	None	sORF3253.1;protein_coding
gwas_ABA_Mean(LRR).csv	2	16222279	3.7295e-07	6.42835	5.471	1	0.002744	16214189	16215264	-	-7015	upstream	AT2G38790	gene	None	None	None	ID=AT2G38790;Note=protein_coding_gene;Name=AT2G38790
gwas_ABA_Mean(LRR).csv	2	16222279	3.7295e-07	6.42835	5.471	1	0.002744	16214189	16215264	-	-7015	upstream	AT2G38790.1	mRNA	None	None		unknown protein; Has 21 Blast hits to 21 proteins in 5 species: Archae - 0; Bacteria - 0; Metazoa - 0; Fungi - 0; Plants - 19; Viruses - 0; Other Eukaryotes - 2 (source: NCBI BLink).
gwas_ABA_Mean(LRR).csv	2	16222279	3.7295e-07	6.42835	5.471	1	0.002744	16219269	16220928	-	-1351	upstream	AT2G38810	gene	HTA8	histone H2A 8	None	ID=AT2G38810;Note=protein_coding_gene;Name=AT2G38810
gwas_ABA_Mean(LRR).csv	2	16222279	3.7295e-07	6.42835	5.471	1	0.002744	16219285	16220882	-	-1397	upstream	AT2G38810.1	mRNA	HTA8	histone H2A 8	histone H2A 8	histone H2A 8 (HTA8); FUNCTIONS IN: DNA binding; INVOLVED IN: regulation of flower development; LOCATED IN: nucleolus; EXPRESSED IN: 21 plant structures; EXPRESSED DURING: 12 growth stages; CONTAINS InterPro DOMAIN/s: Histone H2A (InterPro:IPR002119), Histone-fold (InterPro:IPR009072), Histone core (InterPro:IPR007125); BEST Arabidopsis thaliana protein match is: histone H2A 11 (TAIR:AT3G54560.1)…
gwas_ABA_Mean(LRR).csv	2	16222279	3.7295e-07	6.42835	5.471	1	0.002744	16219269	16220928	-	-1351	upstream	AT2G38810.2	mRNA	HTA8	histone H2A 8	histone H2A 8	histone H2A 8 (HTA8); FUNCTIONS IN: DNA binding; INVOLVED IN: regulation of flower development; LOCATED IN: nucleolus; EXPRESSED IN: 21 plant structures; EXPRESSED DURING: 12 growth stages; CONTAINS InterPro DOMAIN/s: Histone H2A (InterPro:IPR002119), Histone-fold (InterPro:IPR009072), Histone core (InterPro:IPR007125); BEST Arabidopsis thaliana protein match is: histone H2A 11 (TAIR:AT3G54560.1)…
gwas_ABA_Mean(LRR).csv	2	16222279	3.7295e-07	6.42835	5.471	1	0.002744	16219285	16220829	-	-1450	upstream	AT2G38810.3	mRNA	HTA8	histone H2A 8	histone H2A 8	histone H2A 8 (HTA8); FUNCTIONS IN: DNA binding; INVOLVED IN: regulation of flower development; LOCATED IN: nucleolus; EXPRESSED IN: 21 plant structures; EXPRESSED DURING: 12 growth stages; CONTAINS InterPro DOMAIN/s: Histone H2A (InterPro:IPR002119), Histone-fold (InterPro:IPR009072), Histone core (InterPro:IPR007125); BEST Arabidopsis thaliana protein match is: histone H2A 11 (TAIR:AT3G54560.1)…
gwas_ABA_Mean(LRR).csv	3	9999583	4.54384e-07	6.34258	5.471	1	0.002925	9989540	9991826	+	-10043	downstream	AT3G27090	gene	None	None	None	ID=AT3G27090;Note=protein_coding_gene;Name=AT3G27090
gwas_ABA_Mean(LRR).csv	3	9999583	4.54384e-07	6.34258	5.471	1	0.002925	9989540	9991826	+	-10043	downstream	AT3G27090.1	mRNA	None	None	DCD (Development and Cell Death) domain protein	DCD (Development and Cell Death) domain protein; CONTAINS InterPro DOMAIN/s: Development/cell death domain (InterPro:IPR013989), Kelch related (InterPro:IPR013089); BEST Arabidopsis thaliana protein match is: DCD (Development and Cell Death) domain protein (TAIR:AT5G42050.1); Has 746 Blast hits to 671 proteins in 44 species: Archae - 0; Bacteria - 2; Metazoa - 6; Fungi - 0; Plants - 297; Viruses …
gwas_ABA_Mean(LRR).csv	3	9999583	4.54384e-07	6.34258	5.471	1	0.002925	9997895	10000230	+	-1688	in gene	AT3G27110	gene	None	None	None	ID=AT3G27110;Note=protein_coding_gene;Name=AT3G27110
gwas_ABA_Mean(LRR).csv	3	9999583	4.54384e-07	6.34258	5.471	1	0.002925	9997895	10000230	+	-1688	in gene	AT3G27110.1	mRNA	None	None	Peptidase family M48 family protein	Peptidase family M48 family protein; FUNCTIONS IN: metalloendopeptidase activity; INVOLVED IN: proteolysis; LOCATED IN: chloroplast, membrane; EXPRESSED IN: 22 plant structures; EXPRESSED DURING: 13 growth stages; CONTAINS InterPro DOMAIN/s: Peptidase M48 (InterPro:IPR001915); Has 2654 Blast hits to 2654 proteins in 909 species: Archae - 247; Bacteria - 2042; Metazoa - 0; Fungi - 12; Plants - 34;…
gwas_ABA_Mean(LRR).csv	3	9999583	4.54384e-07	6.34258	5.471	1	0.002925	9997895	10000175	+	-1688	in gene	AT3G27110.2	mRNA	None	None	Peptidase family M48 family protein	Peptidase family M48 family protein; FUNCTIONS IN: metalloendopeptidase activity; INVOLVED IN: proteolysis; LOCATED IN: chloroplast, membrane; EXPRESSED IN: 22 plant structures; EXPRESSED DURING: 13 growth stages; CONTAINS InterPro DOMAIN/s: Peptidase M48 (InterPro:IPR001915); Has 2654 Blast hits to 2654 proteins in 909 species: Archae - 247; Bacteria - 2042; Metazoa - 0; Fungi - 12; Plants - 34;…
gwas_ABA_Mean(LRR).csv	3	9999583	4.54384e-07	6.34258	5.471	1	0.002925	9991972	9994181	-	-5402	upstream	AT3G27095	pseudogene	None	None	None	ID=AT3G27095;Note=pseudogene;Name=AT3G27095
gwas_ABA_Mean(LRR).csv	3	9999583	4.54384e-07	6.34258	5.471	1	0.002925	9991972	9994181	-	-5402	upstream	AT3G27095.1	pseudogenic_transcript	None	None		pseudogene, hypothetical protein, similar to putative CHP-rich zinc finger protein GB:AAD22655 from (Arabidopsis thaliana)
gwas_ABA_Mean(LRR).csv	3	9999583	4.54384e-07	6.34258	5.471	1	0.002925	9994545	9996025	-	-3558	upstream	AT3G27100	gene	None	None	None	ID=AT3G27100;Note=protein_coding_gene;Name=AT3G27100
gwas_ABA_Mean(LRR).csv	3	9999583	4.54384e-07	6.34258	5.471	1	0.002925	9994545	9996022	-	-3561	upstream	AT3G27100.1	mRNA	None	None		FUNCTIONS IN: molecular_function unknown; INVOLVED IN: biological_process unknown; LOCATED IN: chloroplast envelope; EXPRESSED IN: 23 plant structures; EXPRESSED DURING: 13 growth stages; CONTAINS InterPro DOMAIN/s: Transcription factor, enhancer of yellow 2 (InterPro:IPR018783); Has 288 Blast hits to 288 proteins in 94 species: Archae - 0; Bacteria - 0; Metazoa - 197; Fungi - 20; Plants - 51; Vi…
gwas_ABA_Mean(LRR).csv	3	9999583	4.54384e-07	6.34258	5.471	1	0.002925	9994545	9996025	-	-3558	upstream	AT3G27100.2	mRNA	None	None		FUNCTIONS IN: molecular_function unknown; INVOLVED IN: biological_process unknown; EXPRESSED IN: 23 plant structures; EXPRESSED DURING: 13 growth stages; CONTAINS InterPro DOMAIN/s: Transcription factor, enhancer of yellow 2 (InterPro:IPR018783); Has 30201 Blast hits to 17322 proteins in 780 species: Archae - 12; Bacteria - 1396; Metazoa - 17338; Fungi - 3422; Plants - 5037; Viruses - 0; Other Eu…
gwas_ABA_Mean(LRR).csv	3	9999583	4.54384e-07	6.34258	5.471	1	0.002925	9999694	10003314	-	3731	downstream	AT3G27120	gene	None	None	None	ID=AT3G27120;Note=protein_coding_gene;Name=AT3G27120
gwas_ABA_Mean(LRR).csv	3	9999583	4.54384e-07	6.34258	5.471	1	0.002925	9999694	10003314	-	3731	downstream	AT3G27120.1	mRNA	None	None	P-loop containing nucleoside triphosphate hydrolases superfamily protein	P-loop containing nucleoside triphosphate hydrolases superfamily protein; FUNCTIONS IN: nucleoside-triphosphatase activity, ATPase activity, nucleotide binding, ATP binding; INVOLVED IN: biological_process unknown; LOCATED IN: cellular_component unknown; EXPRESSED IN: 6 plant structures; EXPRESSED DURING: F mature embryo stage, petal differentiation and expansion stage, E expanded cotyledon stage…
gwas_ABA_Mean(LRR).csv	3	9999583	4.54384e-07	6.34258	5.471	1	0.002925	10002659	10004281	-	4698	downstream	AT3G27130	gene	None	None	None	ID=AT3G27130;Note=protein_coding_gene;Name=AT3G27130
gwas_ABA_Mean(LRR).csv	3	9999583	4.54384e-07	6.34258	5.471	1	0.002925	10002659	10004281	-	4698	downstream	AT3G27130.1	mRNA	None	None		BEST Arabidopsis thaliana protein match is: P-loop containing nucleoside triphosphate hydrolases superfamily protein (TAIR:AT3G27120.1); Has 20 Blast hits to 20 proteins in 10 species: Archae - 0; Bacteria - 0; Metazoa - 0; Fungi - 0; Plants - 20; Viruses - 0; Other Eukaryotes - 0 (source: NCBI BLink).
gwas_ABA_Mean(LRR).csv	3	9999583	4.54384e-07	6.34258	5.471	1	0.002925	10006891	10008174	-	8591	downstream	AT3G27140	gene	None	None	None	ID=AT3G27140;Note=protein_coding_gene;Name=AT3G27140
gwas_ABA_Mean(LRR).csv	3	9999583	4.54384e-07	6.34258	5.471	1	0.002925	10006891	10008174	-	8591	downstream	AT3G27140.1	mRNA	None	None	Protein phosphatase 2C family protein	Protein phosphatase 2C family protein; FUNCTIONS IN: protein serine/threonine phosphatase activity, catalytic activity; INVOLVED IN: biological_process unknown; LOCATED IN: cellular_component unknown; CONTAINS InterPro DOMAIN/s: Protein phosphatase 2C-related (InterPro:IPR001932), Protein phosphatase 2C (InterPro:IPR015655), Protein phosphatase 2C, N-terminal (InterPro:IPR014045); BEST Arabidopsi…
gwas_ABA_Mean(LRR).csv	3	9999583	4.54384e-07	6.34258	5.471	1	0.002925	10009442	10011641	-	12058	downstream	AT3G27150	gene	None	None	None	ID=AT3G27150;Note=protein_coding_gene;Name=AT3G27150
gwas_ABA_Mean(LRR).csv	3	9999583	4.54384e-07	6.34258	5.471	1	0.002925	10009442	10011641	-	12058	downstream	AT3G27150.1	mRNA	None	None	Galactose oxidase/kelch repeat superfamily protein	Galactose oxidase/kelch repeat superfamily protein; CONTAINS InterPro DOMAIN/s: Galactose oxidase/kelch, beta-propeller (InterPro:IPR011043), Kelch repeat type 1 (InterPro:IPR006652), Kelch related (InterPro:IPR013089), Kelch-type beta propeller (InterPro:IPR015915); BEST Arabidopsis thaliana protein match is: Galactose oxidase/kelch repeat superfamily protein (TAIR:AT5G40680.1); Has 8386 Blast h…
gwas_ABA_Mean(LRR).csv	1	16504751	5.74949e-07	6.24037	5.471	1	0.003384	16495080	16496078	+	-9671	downstream	AT1G43720	gene	None	None	None	ID=AT1G43720;Note=protein_coding_gene;Name=AT1G43720
gwas_ABA_Mean(LRR).csv	1	16504751	5.74949e-07	6.24037	5.471	1	0.003384	16495080	16496078	+	-9671	downstream	AT1G43720.1	mRNA	None	None		unknown protein; BEST Arabidopsis thaliana protein match is: unknown protein (TAIR:AT3G42870.1); Has 51 Blast hits to 51 proteins in 3 species: Archae - 0; Bacteria - 0; Metazoa - 2; Fungi - 0; Plants - 49; Viruses - 0; Other Eukaryotes - 0 (source: NCBI BLink).
gwas_ABA_Mean(LRR).csv	1	16504751	5.74949e-07	6.24037	5.471	1	0.003384	16496403	16497377	+	-8348	downstream	AT1G43722	gene	None	None	None	ID=AT1G43722;Note=protein_coding_gene;Name=AT1G43722
gwas_ABA_Mean(LRR).csv	1	16504751	5.74949e-07	6.24037	5.471	1	0.003384	16496403	16497377	+	-8348	downstream	AT1G43722.1	mRNA	None	None		unknown protein; BEST Arabidopsis thaliana protein match is: unknown protein (TAIR:AT5G28730.1); Has 924 Blast hits to 912 proteins in 109 species: Archae - 0; Bacteria - 0; Metazoa - 222; Fungi - 31; Plants - 661; Viruses - 0; Other Eukaryotes - 10 (source: NCBI BLink).
gwas_ABA_Mean(LRR).csv	1	16504751	5.74949e-07	6.24037	5.471	1	0.003384	16503436	16507468	+	-1315	in gene	AT1G43725	transposable_element_gene	None	None	None	ID=AT1G43725;Note=transposable_element_gene;Name=AT1G43725
gwas_ABA_Mean(LRR).csv	1	16504751	5.74949e-07	6.24037	5.471	1	0.003384	16503436	16507468	+	-1315	in gene	AT1G43725.1	mRNA_TE_gene	None	None	transposable element gene	copia-like retrotransposon family, has a 1.2e-107 P-value blast match to dbj|BAA78425.1| polyprotein (Arabidopsis thaliana) (AtRE1) (Ty1_Copia-element)
gwas_ABA_Mean(LRR).csv	1	16504751	5.74949e-07	6.24037	5.471	1	0.003384	16498989	16500296	-	-4455	upstream	AT1G43723	transposable_element_gene	None	None	None	ID=AT1G43723;Note=transposable_element_gene;Name=AT1G43723
gwas_ABA_Mean(LRR).csv	1	16504751	5.74949e-07	6.24037	5.471	1	0.003384	16498989	16500296	-	-4455	upstream	AT1G43723.1	mRNA_TE_gene	None	None	transposable element gene	pseudogene, similar to En/Spm-like transposon-like protein, blastp match of 34% identity and 3.6e-16 P-value to GP|18565437|dbj|BAB84624.1||AP003450 En/Spm-like transposon-like protein {Oryza sativa (japonica cultivar-group)}
gwas_ABA_Mean(LRR).csv	1	16504751	5.74949e-07	6.24037	5.471	1	0.003384	16501543	16502406	-	-2345	upstream	AT1G43724	transposable_element_gene	None	None	None	ID=AT1G43724;Note=transposable_element_gene;Name=AT1G43724;Derives_from=AT1TE54445
gwas_ABA_Mean(LRR).csv	1	16504751	5.74949e-07	6.24037	5.471	1	0.003384	16501543	16502406	-	-2345	upstream	AT1G43724.1	mRNA_TE_gene	None	None	transposable element gene	copia-like retrotransposon family, has a 3.1e-61 P-value blast match to GB:AAC02666 polyprotein (Ty1_Copia-element) (Arabidopsis thaliana)
gwas_ABA_Mean(LRR).csv	1	16504751	5.74949e-07	6.24037	5.471	1	0.003384	16508723	16509784	-	5033	downstream	AT1G43730	gene	None	None	None	ID=AT1G43730;Note=protein_coding_gene;Name=AT1G43730
gwas_ABA_Mean(LRR).csv	1	16504751	5.74949e-07	6.24037	5.471	1	0.003384	16508723	16509784	-	5033	downstream	AT1G43730.1	mRNA	None	None	RNA-directed DNA polymerase (reverse transcriptase)-related family protein	RNA-directed DNA polymerase (reverse transcriptase)-related family protein; CONTAINS InterPro DOMAIN/s: RNA-directed DNA polymerase (reverse transcriptase), related (InterPro:IPR015706); BEST Arabidopsis thaliana protein match is: RNA-directed DNA polymerase (reverse transcriptase)-related family protein (TAIR:AT4G04650.1); Has 737 Blast hits to 724 proteins in 19 species: Archae - 0; Bacteria - …
gwas_ABA_Mean(LRR).csv	1	16504751	5.74949e-07	6.24037	5.471	1	0.003384	16513076	16515138	-	10387	downstream	AT1G43740	transposable_element_gene	None	None	None	ID=AT1G43740;Note=transposable_element_gene;Name=AT1G43740;Derives_from=AT1TE54480
gwas_ABA_Mean(LRR).csv	1	16504751	5.74949e-07	6.24037	5.471	1	0.003384	16513076	16515138	-	10387	downstream	AT1G43740.1	mRNA_TE_gene	None	None	transposable element gene	gypsy-like retrotransposon family (Athila)
gwas_ABA_Mean(LRR).csv	1	25156407	6.83281e-07	6.1654	5.471	1	0.00391	25145587	25150558	+	-10820	downstream	AT1G67220	gene	HAC2	histone acetyltransferase of the CBP family 2	None	ID=AT1G67220;Note=protein_coding_gene;Name=AT1G67220
gwas_ABA_Mean(LRR).csv	1	25156407	6.83281e-07	6.1654	5.471	1	0.00391	25145587	25150558	+	-10820	downstream	AT1G67220.1	mRNA	HAC2	histone acetyltransferase of the CBP family 2	histone acetyltransferase of the CBP family 2	histone acetyltransferase of the CBP family 2 (HAC2); FUNCTIONS IN: histone acetyltransferase activity, transcription cofactor activity, DNA binding; INVOLVED IN: regulation of transcription, DNA-dependent; LOCATED IN: nucleus; EXPRESSED IN: shoot apical meristem, root, flower, leaf; CONTAINS InterPro DOMAIN/s: Histone H3-K56 acetyltransferase, RTT109 (InterPro:IPR013178), Zinc finger, TAZ-type (…
gwas_ABA_Mean(LRR).csv	1	25156407	6.83281e-07	6.1654	5.471	1	0.00391	25158858	25162322	+	2451	upstream	AT1G67240	transposable_element_gene	None	None	None	ID=AT1G67240;Note=transposable_element_gene;Name=AT1G67240;Derives_from=AT1TE82600
gwas_ABA_Mean(LRR).csv	1	25156407	6.83281e-07	6.1654	5.471	1	0.00391	25158858	25162322	+	2451	upstream	AT1G67240.1	mRNA_TE_gene	None	None	transposable element gene	Mutator-like transposase family, has a 4.5e-23 P-value blast match to GB:AAA21566 mudrA of transposon="MuDR" (MuDr-element) (Zea mays)
gwas_ABA_Mean(LRR).csv	1	25156407	6.83281e-07	6.1654	5.471	1	0.00391	25151270	25156323	-	-84	upstream	AT1G67230	gene	LINC1	LITTLE NUCLEI1	None	ID=AT1G67230;Note=protein_coding_gene;Name=AT1G67230
gwas_ABA_Mean(LRR).csv	1	25156407	6.83281e-07	6.1654	5.471	1	0.00391	25151270	25156323	-	-84	upstream	AT1G67230.1	mRNA	LINC1	LITTLE NUCLEI1	little nuclei1	LITTLE NUCLEI1 (LINC1); FUNCTIONS IN: molecular_function unknown; INVOLVED IN: nucleus organization; LOCATED IN: cytosol, nucleus; EXPRESSED IN: 25 plant structures; EXPRESSED DURING: 13 growth stages; BEST Arabidopsis thaliana protein match is: nuclear matrix constituent protein-related (TAIR:AT1G13220.2); Has 314297 Blast hits to 138342 proteins in 3965 species: Archae - 3454; Bacteria - 70538;…
gwas_ABA_Mean(LRR).csv	1	25156407	6.83281e-07	6.1654	5.471	1	0.00391	25158115	25158454	-	2047	downstream	AT1G67238	gene	None	None	None	ID=AT1G67238;Note=other_RNA;Name=AT1G67238
gwas_ABA_Mean(LRR).csv	1	25156407	6.83281e-07	6.1654	5.471	1	0.00391	25158115	25158454	-	2047	downstream	AT1G67238.1	ncRNA	None	None	other RNA	None
gwas_ABA_Mean(LRR).csv	1	25156407	6.83281e-07	6.1654	5.471	1	0.00391	25163642	25165056	-	8649	downstream	AT1G67250	gene	None	None	None	ID=AT1G67250;Note=protein_coding_gene;Name=AT1G67250
gwas_ABA_Mean(LRR).csv	1	25156407	6.83281e-07	6.1654	5.471	1	0.00391	25163642	25165056	-	8649	downstream	AT1G67250.1	mRNA	None	None	Proteasome maturation factor UMP1	Proteasome maturation factor UMP1; CONTAINS InterPro DOMAIN/s: Proteasome maturation factor UMP1 (InterPro:IPR008012); BEST Arabidopsis thaliana protein match is: acclimation of photosynthesis to environment (TAIR:AT5G38660.2); Has 220 Blast hits to 220 proteins in 80 species: Archae - 0; Bacteria - 0; Metazoa - 106; Fungi - 2; Plants - 90; Viruses - 0; Other Eukaryotes - 22 (source: NCBI BLink).
gwas_ABA_Mean(LRR).csv	1	25156407	6.83281e-07	6.1654	5.471	1	0.00391	25162551	25162688	-	6281	downstream	sORF1501	sorf	None	None	None	sORF1501.1;protein_coding
gwas_ABA_Mean(LRR).csv	1	25156407	6.83281e-07	6.1654	5.471	1	0.00391	25162939	25163145	-	6738	downstream	sORF1502	sorf	None	None	None	sORF1502.1;protein_coding
gwas_ABA_Mean(LRR).csv	4	15708104	8.69972e-07	6.06049	5.471	1	0.004692	15700904	15702960	+	-7200	downstream	AT4G32540	gene	YUC1	YUCCA 1	None	ID=AT4G32540;Note=protein_coding_gene;Name=AT4G32540
gwas_ABA_Mean(LRR).csv	4	15708104	8.69972e-07	6.06049	5.471	1	0.004692	15700904	15702960	+	-7200	downstream	AT4G32540.1	mRNA	YUC1	YUCCA 1	Flavin-binding monooxygenase family protein	YUCCA 1 (YUC1); FUNCTIONS IN: NADP or NADPH binding, oxidoreductase activity, FAD binding, flavin-containing monooxygenase activity; INVOLVED IN: in 7 processes; EXPRESSED IN: 12 plant structures; EXPRESSED DURING: C globular stage, F mature embryo stage, petal differentiation and expansion stage, E expanded cotyledon stage, D bilateral stage; CONTAINS InterPro DOMAIN/s: Pyridine nucleotide-disul…
gwas_ABA_Mean(LRR).csv	4	15708104	8.69972e-07	6.06049	5.471	1	0.004692	15707481	15713662	+	-623	in gene	AT4G32551	gene	RON2	ROTUNDA 2	None	ID=AT4G32551;Note=protein_coding_gene;Name=AT4G32551
gwas_ABA_Mean(LRR).csv	4	15708104	8.69972e-07	6.06049	5.471	1	0.004692	15707510	15713579	+	-594	in gene	AT4G32551.1	mRNA	RON2	ROTUNDA 2	LisH dimerisation motif;WD40/YVTN repeat-like-containing domain	LEUNIG (LUG); CONTAINS InterPro DOMAIN/s: WD40 repeat 2 (InterPro:IPR019782), LisH dimerisation motif, subgroup (InterPro:IPR013720), WD40 repeat, conserved site (InterPro:IPR019775), WD40 repeat (InterPro:IPR001680), WD40 repeat-like-containing domain (InterPro:IPR011046), WD40-repeat-containing domain (InterPro:IPR017986), WD40/YVTN repeat-like-containing domain (InterPro:IPR015943), LisH dimer…
gwas_ABA_Mean(LRR).csv	4	15708104	8.69972e-07	6.06049	5.471	1	0.004692	15707481	15713662	+	-623	in gene	AT4G32551.2	mRNA	RON2	ROTUNDA 2	LisH dimerisation motif;WD40/YVTN repeat-like-containing domain	LEUNIG (LUG); FUNCTIONS IN: transcription repressor activity, protein heterodimerization activity; INVOLVED IN: flower development, negative regulation of transcription; LOCATED IN: nucleus; EXPRESSED IN: 23 plant structures; EXPRESSED DURING: 13 growth stages; CONTAINS InterPro DOMAIN/s: LisH dimerisation motif, subgroup (InterPro:IPR013720), WD40 repeat 2 (InterPro:IPR019782), WD40 repeat, cons…
gwas_ABA_Mean(LRR).csv	4	15708104	8.69972e-07	6.06049	5.471	1	0.004692	15713736	15716659	+	5632	upstream	AT4G32560	gene	None	None	None	ID=AT4G32560;Note=protein_coding_gene;Name=AT4G32560
gwas_ABA_Mean(LRR).csv	4	15708104	8.69972e-07	6.06049	5.471	1	0.004692	15713848	15716279	+	5744	upstream	AT4G32560.1	mRNA	None	None	paramyosin-related	paramyosin-related; Has 30201 Blast hits to 17322 proteins in 780 species: Archae - 12; Bacteria - 1396; Metazoa - 17338; Fungi - 3422; Plants - 5037; Viruses - 0; Other Eukaryotes - 2996 (source: NCBI BLink).
gwas_ABA_Mean(LRR).csv	4	15708104	8.69972e-07	6.06049	5.471	1	0.004692	15713848	15716659	+	5744	upstream	AT4G32560.2	mRNA	None	None	paramyosin-related	paramyosin-related; Has 35333 Blast hits to 34131 proteins in 2444 species: Archae - 798; Bacteria - 22429; Metazoa - 974; Fungi - 991; Plants - 531; Viruses - 0; Other Eukaryotes - 9610 (source: NCBI BLink).
gwas_ABA_Mean(LRR).csv	4	15708104	8.69972e-07	6.06049	5.471	1	0.004692	15713736	15716256	+	5632	upstream	AT4G32560.3	mRNA	None	None	paramyosin-related	paramyosin-related; Has 35333 Blast hits to 34131 proteins in 2444 species: Archae - 798; Bacteria - 22429; Metazoa - 974; Fungi - 991; Plants - 531; Viruses - 0; Other Eukaryotes - 9610 (source: NCBI BLink).
gwas_ABA_Mean(LRR).csv	4	15708104	8.69972e-07	6.06049	5.471	1	0.004692	15716232	15718858	-	10754	downstream	AT4G32570	gene	TIFY8	TIFY domain protein 8	None	ID=AT4G32570;Note=protein_coding_gene;Name=AT4G32570
gwas_ABA_Mean(LRR).csv	4	15708104	8.69972e-07	6.06049	5.471	1	0.004692	15716232	15718858	-	10754	downstream	AT4G32570.1	mRNA	TIFY8	TIFY domain protein 8	TIFY domain protein 8	TIFY domain protein 8 (TIFY8); CONTAINS InterPro DOMAIN/s: Tify (InterPro:IPR010399); Has 30201 Blast hits to 17322 proteins in 780 species: Archae - 12; Bacteria - 1396; Metazoa - 17338; Fungi - 3422; Plants - 5037; Viruses - 0; Other Eukaryotes - 2996 (source: NCBI BLink).
gwas_ABA_Mean(LRR).csv	4	15708104	8.69972e-07	6.06049	5.471	1	0.004692	15704810	15704914	-	-3190	upstream	sORF6126	sorf	None	None	None	sORF6126.1;protein_coding
gwas_ABA_Mean(LRR).csv	3	9802078	9.04579e-07	6.04355	5.471	1	0.004692	9793220	9794457	+	-8858	downstream	AT3G26640	gene	LWD2	LIGHT-REGULATED WD 2	None	ID=AT3G26640;Note=protein_coding_gene;Name=AT3G26640
gwas_ABA_Mean(LRR).csv	3	9802078	9.04579e-07	6.04355	5.471	1	0.004692	9793220	9794457	+	-8858	downstream	AT3G26640.1	mRNA	LWD2	LIGHT-REGULATED WD 2	Transducin/WD40 repeat-like superfamily protein	LIGHT-REGULATED WD 2 (LWD2); CONTAINS InterPro DOMAIN/s: WD40 repeat 2 (InterPro:IPR019782), WD40 repeat-like-containing domain (InterPro:IPR011046), WD40 repeat, conserved site (InterPro:IPR019775), WD40-repeat-containing domain (InterPro:IPR017986), WD40/YVTN repeat-like-containing domain (InterPro:IPR015943), WD40 repeat (InterPro:IPR001680), WD40 repeat, subgroup (InterPro:IPR019781); BEST Ar…
gwas_ABA_Mean(LRR).csv	3	9802078	9.04579e-07	6.04355	5.471	1	0.004692	9795071	9797045	+	-7007	downstream	AT3G26650	gene	GAPA-1	GLYCERALDEHYDE 3-PHOSPHATE DEHYDROGENASE A SUBUNIT 1	None	ID=AT3G26650;Note=protein_coding_gene;Name=AT3G26650
gwas_ABA_Mean(LRR).csv	3	9802078	9.04579e-07	6.04355	5.471	1	0.004692	9795071	9797045	+	-7007	downstream	AT3G26650.1	mRNA	GAPA-1	GLYCERALDEHYDE 3-PHOSPHATE DEHYDROGENASE A SUBUNIT 1	glyceraldehyde 3-phosphate dehydrogenase A subunit	glyceraldehyde 3-phosphate dehydrogenase A subunit (GAPA); FUNCTIONS IN: protein binding, glyceraldehyde-3-phosphate dehydrogenase activity; INVOLVED IN: in 6 processes; LOCATED IN: in 6 components; EXPRESSED IN: 26 plant structures; EXPRESSED DURING: 14 growth stages; CONTAINS InterPro DOMAIN/s: Glyceraldehyde 3-phosphate dehydrogenase subfamily (InterPro:IPR000173), Glyceraldehyde 3-phosphate d…
gwas_ABA_Mean(LRR).csv	3	9802078	9.04579e-07	6.04355	5.471	1	0.004692	9801214	9804282	+	-864	in gene	AT3G26680	gene	SNM1	SENSITIVE TO NITROGEN MUSTARD 1	None	ID=AT3G26680;Note=protein_coding_gene;Name=AT3G26680
gwas_ABA_Mean(LRR).csv	3	9802078	9.04579e-07	6.04355	5.471	1	0.004692	9801308	9804282	+	-770	in gene	AT3G26680.1	mRNA	SNM1	SENSITIVE TO NITROGEN MUSTARD 1	DNA repair metallo-beta-lactamase family protein	SENSITIVE TO NITROGEN MUSTARD 1 (SNM1); FUNCTIONS IN: hydrolase activity; INVOLVED IN: DNA repair, response to stress; LOCATED IN: cellular_component unknown; EXPRESSED IN: 24 plant structures; EXPRESSED DURING: 15 growth stages; CONTAINS InterPro DOMAIN/s: Beta-lactamase-like (InterPro:IPR001279), DNA repair metallo-beta-lactamase (InterPro:IPR011084); BEST Arabidopsis thaliana protein match is:…
gwas_ABA_Mean(LRR).csv	3	9802078	9.04579e-07	6.04355	5.471	1	0.004692	9801214	9804282	+	-864	in gene	AT3G26680.2	mRNA	SNM1	SENSITIVE TO NITROGEN MUSTARD 1	DNA repair metallo-beta-lactamase family protein	SENSITIVE TO NITROGEN MUSTARD 1 (SNM1); FUNCTIONS IN: hydrolase activity; INVOLVED IN: DNA repair, response to stress; LOCATED IN: cellular_component unknown; EXPRESSED IN: 24 plant structures; EXPRESSED DURING: 15 growth stages; CONTAINS InterPro DOMAIN/s: Beta-lactamase-like (InterPro:IPR001279), DNA repair metallo-beta-lactamase (InterPro:IPR011084); BEST Arabidopsis thaliana protein match is:…
gwas_ABA_Mean(LRR).csv	3	9802078	9.04579e-07	6.04355	5.471	1	0.004692	9801214	9803792	+	-864	in gene	AT3G26680.3	mRNA	SNM1	SENSITIVE TO NITROGEN MUSTARD 1	DNA repair metallo-beta-lactamase family protein	SENSITIVE TO NITROGEN MUSTARD 1 (SNM1); FUNCTIONS IN: hydrolase activity; INVOLVED IN: DNA repair, response to stress; LOCATED IN: cellular_component unknown; EXPRESSED IN: 24 plant structures; EXPRESSED DURING: 15 growth stages; CONTAINS InterPro DOMAIN/s: Beta-lactamase-like (InterPro:IPR001279), DNA repair metallo-beta-lactamase (InterPro:IPR011084); BEST Arabidopsis thaliana protein match is:…
gwas_ABA_Mean(LRR).csv	3	9802078	9.04579e-07	6.04355	5.471	1	0.004692	9809950	9812664	+	7872	upstream	AT3G26700	gene	None	None	None	ID=AT3G26700;Note=protein_coding_gene;Name=AT3G26700
gwas_ABA_Mean(LRR).csv	3	9802078	9.04579e-07	6.04355	5.471	1	0.004692	9809950	9812664	+	7872	upstream	AT3G26700.1	mRNA	None	None	Protein kinase superfamily protein	Protein kinase superfamily protein; FUNCTIONS IN: protein serine/threonine kinase activity, protein kinase activity, kinase activity, ATP binding; INVOLVED IN: protein amino acid phosphorylation; LOCATED IN: plasma membrane; EXPRESSED IN: 23 plant structures; EXPRESSED DURING: 13 growth stages; CONTAINS InterPro DOMAIN/s: Protein kinase, ATP binding site (InterPro:IPR017441), Serine/threonine-pro…
gwas_ABA_Mean(LRR).csv	3	9802078	9.04579e-07	6.04355	5.471	1	0.004692	9791371	9792985	-	-9093	upstream	AT3G26630	gene	None	None	None	ID=AT3G26630;Note=protein_coding_gene;Name=AT3G26630
gwas_ABA_Mean(LRR).csv	3	9802078	9.04579e-07	6.04355	5.471	1	0.004692	9791371	9792985	-	-9093	upstream	AT3G26630.1	mRNA	None	None	Tetratricopeptide repeat (TPR)-like superfamily protein	Tetratricopeptide repeat (TPR)-like superfamily protein; CONTAINS InterPro DOMAIN/s: Pentatricopeptide repeat (InterPro:IPR002885); BEST Arabidopsis thaliana protein match is: Pentatricopeptide repeat (PPR-like) superfamily protein (TAIR:AT2G42920.1); Has 33140 Blast hits to 12409 proteins in 168 species: Archae - 0; Bacteria - 0; Metazoa - 3; Fungi - 38; Plants - 32761; Viruses - 0; Other Eukary…
gwas_ABA_Mean(LRR).csv	3	9802078	9.04579e-07	6.04355	5.471	1	0.004692	9797129	9797620	-	-4458	upstream	AT3G26660	gene	LBD24	LOB domain-containing protein 24	None	ID=AT3G26660;Note=protein_coding_gene;Name=AT3G26660
gwas_ABA_Mean(LRR).csv	3	9802078	9.04579e-07	6.04355	5.471	1	0.004692	9797129	9797620	-	-4458	upstream	AT3G26660.1	mRNA	LBD24	LOB domain-containing protein 24	LOB domain-containing protein 24	LOB domain-containing protein 24 (LBD24); INVOLVED IN: biological_process unknown; LOCATED IN: membrane; EXPRESSED IN: leaf; CONTAINS InterPro DOMAIN/s: Lateral organ boundaries, LOB (InterPro:IPR004883); BEST Arabidopsis thaliana protein match is: LOB domain-containing protein 23 (TAIR:AT3G26620.1); Has 984 Blast hits to 979 proteins in 25 species: Archae - 0; Bacteria - 0; Metazoa - 0; Fungi - …
gwas_ABA_Mean(LRR).csv	3	9802078	9.04579e-07	6.04355	5.471	1	0.004692	9797986	9801169	-	-909	upstream	AT3G26670	gene	None	None	None	ID=AT3G26670;Note=protein_coding_gene;Name=AT3G26670
gwas_ABA_Mean(LRR).csv	3	9802078	9.04579e-07	6.04355	5.471	1	0.004692	9797986	9800910	-	-1168	upstream	AT3G26670.1	mRNA	None	None	Protein of unknown function (DUF803)	Protein of unknown function (DUF803); CONTAINS InterPro DOMAIN/s: Protein of unknown function DUF803 (InterPro:IPR008521); BEST Arabidopsis thaliana protein match is: Protein of unknown function (DUF803) (TAIR:AT3G23870.1); Has 1048 Blast hits to 1038 proteins in 170 species: Archae - 0; Bacteria - 0; Metazoa - 347; Fungi - 379; Plants - 231; Viruses - 2; Other Eukaryotes - 89 (source: NCBI BLink…
gwas_ABA_Mean(LRR).csv	3	9802078	9.04579e-07	6.04355	5.471	1	0.004692	9797986	9801169	-	-909	upstream	AT3G26670.2	mRNA	None	None	Protein of unknown function (DUF803)	Protein of unknown function (DUF803); CONTAINS InterPro DOMAIN/s: Protein of unknown function DUF803 (InterPro:IPR008521); BEST Arabidopsis thaliana protein match is: Protein of unknown function (DUF803) (TAIR:AT3G23870.1); Has 1048 Blast hits to 1038 proteins in 170 species: Archae - 0; Bacteria - 0; Metazoa - 347; Fungi - 379; Plants - 231; Viruses - 2; Other Eukaryotes - 89 (source: NCBI BLink…
gwas_ABA_Mean(LRR).csv	3	9802078	9.04579e-07	6.04355	5.471	1	0.004692	9797986	9801043	-	-1035	upstream	AT3G26670.3	mRNA	None	None	Protein of unknown function (DUF803)	Protein of unknown function (DUF803); CONTAINS InterPro DOMAIN/s: Protein of unknown function DUF803 (InterPro:IPR008521); BEST Arabidopsis thaliana protein match is: Protein of unknown function (DUF803) (TAIR:AT3G23870.1); Has 35333 Blast hits to 34131 proteins in 2444 species: Archae - 798; Bacteria - 22429; Metazoa - 974; Fungi - 991; Plants - 531; Viruses - 0; Other Eukaryotes - 9610 (source:…
gwas_ABA_Mean(LRR).csv	3	9802078	9.04579e-07	6.04355	5.471	1	0.004692	9804253	9805715	-	3637	downstream	AT3G26690	gene	NUDX13	nudix hydrolase homolog 13	None	ID=AT3G26690;Note=protein_coding_gene;Name=AT3G26690
gwas_ABA_Mean(LRR).csv	3	9802078	9.04579e-07	6.04355	5.471	1	0.004692	9804253	9805715	-	3637	downstream	AT3G26690.1	mRNA	NUDX13	nudix hydrolase homolog 13	nudix hydrolase homolog 13	nudix hydrolase homolog 13 (NUDX13); CONTAINS InterPro DOMAIN/s: NUDIX hydrolase domain-like (InterPro:IPR015797), NUDIX hydrolase, conserved site (InterPro:IPR020084), NUDIX hydrolase domain (InterPro:IPR000086); BEST Arabidopsis thaliana protein match is: nudix hydrolase homolog 12 (TAIR:AT1G12880.1); Has 1216 Blast hits to 1215 proteins in 350 species: Archae - 0; Bacteria - 513; Metazoa - 242…
gwas_ABA_Mean(LRR).csv	3	9802078	9.04579e-07	6.04355	5.471	1	0.004692	9804253	9805715	-	3637	downstream	AT3G26690.2	mRNA	NUDX13	nudix hydrolase homolog 13	nudix hydrolase homolog 13	nudix hydrolase homolog 13 (NUDX13); CONTAINS InterPro DOMAIN/s: NUDIX hydrolase domain-like (InterPro:IPR015797), NUDIX hydrolase, conserved site (InterPro:IPR020084), NUDIX hydrolase domain (InterPro:IPR000086); BEST Arabidopsis thaliana protein match is: nudix hydrolase homolog 12 (TAIR:AT1G12880.1); Has 1216 Blast hits to 1215 proteins in 350 species: Archae - 0; Bacteria - 513; Metazoa - 242…
gwas_ABA_Mean(LRR).csv	3	9804462	9.04579e-07	6.04355	5.471	1	0.004692	9795071	9797045	+	-9391	downstream	AT3G26650	gene	GAPA-1	GLYCERALDEHYDE 3-PHOSPHATE DEHYDROGENASE A SUBUNIT 1	None	ID=AT3G26650;Note=protein_coding_gene;Name=AT3G26650
gwas_ABA_Mean(LRR).csv	3	9804462	9.04579e-07	6.04355	5.471	1	0.004692	9795071	9797045	+	-9391	downstream	AT3G26650.1	mRNA	GAPA-1	GLYCERALDEHYDE 3-PHOSPHATE DEHYDROGENASE A SUBUNIT 1	glyceraldehyde 3-phosphate dehydrogenase A subunit	glyceraldehyde 3-phosphate dehydrogenase A subunit (GAPA); FUNCTIONS IN: protein binding, glyceraldehyde-3-phosphate dehydrogenase activity; INVOLVED IN: in 6 processes; LOCATED IN: in 6 components; EXPRESSED IN: 26 plant structures; EXPRESSED DURING: 14 growth stages; CONTAINS InterPro DOMAIN/s: Glyceraldehyde 3-phosphate dehydrogenase subfamily (InterPro:IPR000173), Glyceraldehyde 3-phosphate d…
gwas_ABA_Mean(LRR).csv	3	9804462	9.04579e-07	6.04355	5.471	1	0.004692	9801214	9804282	+	-3248	downstream	AT3G26680	gene	SNM1	SENSITIVE TO NITROGEN MUSTARD 1	None	ID=AT3G26680;Note=protein_coding_gene;Name=AT3G26680
gwas_ABA_Mean(LRR).csv	3	9804462	9.04579e-07	6.04355	5.471	1	0.004692	9801308	9804282	+	-3154	downstream	AT3G26680.1	mRNA	SNM1	SENSITIVE TO NITROGEN MUSTARD 1	DNA repair metallo-beta-lactamase family protein	SENSITIVE TO NITROGEN MUSTARD 1 (SNM1); FUNCTIONS IN: hydrolase activity; INVOLVED IN: DNA repair, response to stress; LOCATED IN: cellular_component unknown; EXPRESSED IN: 24 plant structures; EXPRESSED DURING: 15 growth stages; CONTAINS InterPro DOMAIN/s: Beta-lactamase-like (InterPro:IPR001279), DNA repair metallo-beta-lactamase (InterPro:IPR011084); BEST Arabidopsis thaliana protein match is:…
gwas_ABA_Mean(LRR).csv	3	9804462	9.04579e-07	6.04355	5.471	1	0.004692	9801214	9804282	+	-3248	downstream	AT3G26680.2	mRNA	SNM1	SENSITIVE TO NITROGEN MUSTARD 1	DNA repair metallo-beta-lactamase family protein	SENSITIVE TO NITROGEN MUSTARD 1 (SNM1); FUNCTIONS IN: hydrolase activity; INVOLVED IN: DNA repair, response to stress; LOCATED IN: cellular_component unknown; EXPRESSED IN: 24 plant structures; EXPRESSED DURING: 15 growth stages; CONTAINS InterPro DOMAIN/s: Beta-lactamase-like (InterPro:IPR001279), DNA repair metallo-beta-lactamase (InterPro:IPR011084); BEST Arabidopsis thaliana protein match is:…
gwas_ABA_Mean(LRR).csv	3	9804462	9.04579e-07	6.04355	5.471	1	0.004692	9801214	9803792	+	-3248	downstream	AT3G26680.3	mRNA	SNM1	SENSITIVE TO NITROGEN MUSTARD 1	DNA repair metallo-beta-lactamase family protein	SENSITIVE TO NITROGEN MUSTARD 1 (SNM1); FUNCTIONS IN: hydrolase activity; INVOLVED IN: DNA repair, response to stress; LOCATED IN: cellular_component unknown; EXPRESSED IN: 24 plant structures; EXPRESSED DURING: 15 growth stages; CONTAINS InterPro DOMAIN/s: Beta-lactamase-like (InterPro:IPR001279), DNA repair metallo-beta-lactamase (InterPro:IPR011084); BEST Arabidopsis thaliana protein match is:…
gwas_ABA_Mean(LRR).csv	3	9804462	9.04579e-07	6.04355	5.471	1	0.004692	9809950	9812664	+	5488	upstream	AT3G26700	gene	None	None	None	ID=AT3G26700;Note=protein_coding_gene;Name=AT3G26700
gwas_ABA_Mean(LRR).csv	3	9804462	9.04579e-07	6.04355	5.471	1	0.004692	9809950	9812664	+	5488	upstream	AT3G26700.1	mRNA	None	None	Protein kinase superfamily protein	Protein kinase superfamily protein; FUNCTIONS IN: protein serine/threonine kinase activity, protein kinase activity, kinase activity, ATP binding; INVOLVED IN: protein amino acid phosphorylation; LOCATED IN: plasma membrane; EXPRESSED IN: 23 plant structures; EXPRESSED DURING: 13 growth stages; CONTAINS InterPro DOMAIN/s: Protein kinase, ATP binding site (InterPro:IPR017441), Serine/threonine-pro…
gwas_ABA_Mean(LRR).csv	3	9804462	9.04579e-07	6.04355	5.471	1	0.004692	9813371	9814750	+	8909	upstream	AT3G26710	gene	CCB1	cofactor assembly of complex C	None	ID=AT3G26710;Note=protein_coding_gene;Name=AT3G26710
gwas_ABA_Mean(LRR).csv	3	9804462	9.04579e-07	6.04355	5.471	1	0.004692	9813371	9814750	+	8909	upstream	AT3G26710.1	mRNA	CCB1	cofactor assembly of complex C	cofactor assembly of complex C	cofactor assembly of complex C (CCB1); FUNCTIONS IN: molecular_function unknown; INVOLVED IN: cytochrome b6f complex assembly; LOCATED IN: chloroplast; EXPRESSED IN: 23 plant structures; EXPRESSED DURING: 13 growth stages; CONTAINS InterPro DOMAIN/s: Protein of unknown function DUF3529 (InterPro:IPR021919); Has 212 Blast hits to 212 proteins in 63 species: Archae - 0; Bacteria - 77; Metazoa - 0; …
gwas_ABA_Mean(LRR).csv	3	9804462	9.04579e-07	6.04355	5.471	1	0.004692	9797129	9797620	-	-6842	upstream	AT3G26660	gene	LBD24	LOB domain-containing protein 24	None	ID=AT3G26660;Note=protein_coding_gene;Name=AT3G26660
gwas_ABA_Mean(LRR).csv	3	9804462	9.04579e-07	6.04355	5.471	1	0.004692	9797129	9797620	-	-6842	upstream	AT3G26660.1	mRNA	LBD24	LOB domain-containing protein 24	LOB domain-containing protein 24	LOB domain-containing protein 24 (LBD24); INVOLVED IN: biological_process unknown; LOCATED IN: membrane; EXPRESSED IN: leaf; CONTAINS InterPro DOMAIN/s: Lateral organ boundaries, LOB (InterPro:IPR004883); BEST Arabidopsis thaliana protein match is: LOB domain-containing protein 23 (TAIR:AT3G26620.1); Has 984 Blast hits to 979 proteins in 25 species: Archae - 0; Bacteria - 0; Metazoa - 0; Fungi - …
gwas_ABA_Mean(LRR).csv	3	9804462	9.04579e-07	6.04355	5.471	1	0.004692	9797986	9801169	-	-3293	upstream	AT3G26670	gene	None	None	None	ID=AT3G26670;Note=protein_coding_gene;Name=AT3G26670
gwas_ABA_Mean(LRR).csv	3	9804462	9.04579e-07	6.04355	5.471	1	0.004692	9797986	9800910	-	-3552	upstream	AT3G26670.1	mRNA	None	None	Protein of unknown function (DUF803)	Protein of unknown function (DUF803); CONTAINS InterPro DOMAIN/s: Protein of unknown function DUF803 (InterPro:IPR008521); BEST Arabidopsis thaliana protein match is: Protein of unknown function (DUF803) (TAIR:AT3G23870.1); Has 1048 Blast hits to 1038 proteins in 170 species: Archae - 0; Bacteria - 0; Metazoa - 347; Fungi - 379; Plants - 231; Viruses - 2; Other Eukaryotes - 89 (source: NCBI BLink…
gwas_ABA_Mean(LRR).csv	3	9804462	9.04579e-07	6.04355	5.471	1	0.004692	9797986	9801169	-	-3293	upstream	AT3G26670.2	mRNA	None	None	Protein of unknown function (DUF803)	Protein of unknown function (DUF803); CONTAINS InterPro DOMAIN/s: Protein of unknown function DUF803 (InterPro:IPR008521); BEST Arabidopsis thaliana protein match is: Protein of unknown function (DUF803) (TAIR:AT3G23870.1); Has 1048 Blast hits to 1038 proteins in 170 species: Archae - 0; Bacteria - 0; Metazoa - 347; Fungi - 379; Plants - 231; Viruses - 2; Other Eukaryotes - 89 (source: NCBI BLink…
gwas_ABA_Mean(LRR).csv	3	9804462	9.04579e-07	6.04355	5.471	1	0.004692	9797986	9801043	-	-3419	upstream	AT3G26670.3	mRNA	None	None	Protein of unknown function (DUF803)	Protein of unknown function (DUF803); CONTAINS InterPro DOMAIN/s: Protein of unknown function DUF803 (InterPro:IPR008521); BEST Arabidopsis thaliana protein match is: Protein of unknown function (DUF803) (TAIR:AT3G23870.1); Has 35333 Blast hits to 34131 proteins in 2444 species: Archae - 798; Bacteria - 22429; Metazoa - 974; Fungi - 991; Plants - 531; Viruses - 0; Other Eukaryotes - 9610 (source:…
gwas_ABA_Mean(LRR).csv	3	9804462	9.04579e-07	6.04355	5.471	1	0.004692	9804253	9805715	-	1253	in gene	AT3G26690	gene	NUDX13	nudix hydrolase homolog 13	None	ID=AT3G26690;Note=protein_coding_gene;Name=AT3G26690
gwas_ABA_Mean(LRR).csv	3	9804462	9.04579e-07	6.04355	5.471	1	0.004692	9804253	9805715	-	1253	in gene	AT3G26690.1	mRNA	NUDX13	nudix hydrolase homolog 13	nudix hydrolase homolog 13	nudix hydrolase homolog 13 (NUDX13); CONTAINS InterPro DOMAIN/s: NUDIX hydrolase domain-like (InterPro:IPR015797), NUDIX hydrolase, conserved site (InterPro:IPR020084), NUDIX hydrolase domain (InterPro:IPR000086); BEST Arabidopsis thaliana protein match is: nudix hydrolase homolog 12 (TAIR:AT1G12880.1); Has 1216 Blast hits to 1215 proteins in 350 species: Archae - 0; Bacteria - 513; Metazoa - 242…
gwas_ABA_Mean(LRR).csv	3	9804462	9.04579e-07	6.04355	5.471	1	0.004692	9804253	9805715	-	1253	in gene	AT3G26690.2	mRNA	NUDX13	nudix hydrolase homolog 13	nudix hydrolase homolog 13	nudix hydrolase homolog 13 (NUDX13); CONTAINS InterPro DOMAIN/s: NUDIX hydrolase domain-like (InterPro:IPR015797), NUDIX hydrolase, conserved site (InterPro:IPR020084), NUDIX hydrolase domain (InterPro:IPR000086); BEST Arabidopsis thaliana protein match is: nudix hydrolase homolog 12 (TAIR:AT1G12880.1); Has 1216 Blast hits to 1215 proteins in 350 species: Archae - 0; Bacteria - 513; Metazoa - 242…
gwas_ABA_Mean(LRR).csv	1	26583045	9.11152e-07	6.04041	5.471	1	0.004692	26576486	26582431	+	-6559	downstream	AT1G70510	gene	KNAT2	KNOTTED-like from Arabidopsis thaliana 2	None	ID=AT1G70510;Note=protein_coding_gene;Name=AT1G70510
gwas_ABA_Mean(LRR).csv	1	26583045	9.11152e-07	6.04041	5.471	1	0.004692	26576486	26582431	+	-6559	downstream	AT1G70510.1	mRNA	KNAT2	KNOTTED-like from Arabidopsis thaliana 2	KNOTTED-like from Arabidopsis thaliana 2	KNOTTED-like from Arabidopsis thaliana 2 (KNAT2); FUNCTIONS IN: sequence-specific DNA binding transcription factor activity; INVOLVED IN: response to ethylene stimulus, cytokinin mediated signaling pathway, specification of carpel identity; LOCATED IN: nucleus; EXPRESSED IN: 16 plant structures; EXPRESSED DURING: 6 growth stages; CONTAINS InterPro DOMAIN/s: KNOX2 (InterPro:IPR005541), ELK (InterP…
gwas_ABA_Mean(LRR).csv	1	26583045	9.11152e-07	6.04041	5.471	1	0.004692	26583570	26584684	+	525	upstream	AT1G70518	gene	None	None	None	ID=AT1G70518;Note=other_RNA;Name=AT1G70518
gwas_ABA_Mean(LRR).csv	1	26583045	9.11152e-07	6.04041	5.471	1	0.004692	26583570	26584684	+	525	upstream	AT1G70518.1	ncRNA	None	None		None
gwas_ABA_Mean(LRR).csv	1	26583045	9.11152e-07	6.04041	5.471	1	0.004692	26583759	26583869	+	714	upstream	sORF1603	sorf	None	None	None	sORF1603.1;protein_coding
gwas_ABA_Mean(LRR).csv	1	26583045	9.11152e-07	6.04041	5.471	1	0.004692	26582624	26582743	+	-421	downstream	sORF1602	sorf	None	None	None	sORF1602.1;protein_coding
gwas_ABA_Mean(LRR).csv	1	26583045	9.11152e-07	6.04041	5.471	1	0.004692	26584729	26587419	-	4374	downstream	AT1G70520	gene	CRK2	cysteine-rich RLK (RECEPTOR-like protein kinase) 2	None	ID=AT1G70520;Note=protein_coding_gene;Name=AT1G70520
gwas_ABA_Mean(LRR).csv	1	26583045	9.11152e-07	6.04041	5.471	1	0.004692	26584729	26587419	-	4374	downstream	AT1G70520.1	mRNA	CRK2	cysteine-rich RLK (RECEPTOR-like protein kinase) 2	cysteine-rich RLK (RECEPTOR-like protein kinase) 2	cysteine-rich RLK (RECEPTOR-like protein kinase) 2 (CRK2); FUNCTIONS IN: kinase activity; INVOLVED IN: response to ozone; LOCATED IN: plasma membrane; EXPRESSED IN: 23 plant structures; EXPRESSED DURING: 13 growth stages; CONTAINS InterPro DOMAIN/s: Protein kinase, ATP binding site (InterPro:IPR017441), Protein kinase, catalytic domain (InterPro:IPR000719), Protein of unknown function DUF26 (Inte…
gwas_ABA_Mean(LRR).csv	1	26583045	9.11152e-07	6.04041	5.471	1	0.004692	26588750	26591379	-	8334	downstream	AT1G70530	gene	CRK3	cysteine-rich RLK (RECEPTOR-like protein kinase) 3	None	ID=AT1G70530;Note=protein_coding_gene;Name=AT1G70530
gwas_ABA_Mean(LRR).csv	1	26583045	9.11152e-07	6.04041	5.471	1	0.004692	26588750	26591379	-	8334	downstream	AT1G70530.1	mRNA	CRK3	cysteine-rich RLK (RECEPTOR-like protein kinase) 3	cysteine-rich RLK (RECEPTOR-like protein kinase) 3	cysteine-rich RLK (RECEPTOR-like protein kinase) 3 (CRK3); FUNCTIONS IN: kinase activity; INVOLVED IN: protein amino acid phosphorylation; LOCATED IN: plasma membrane; EXPRESSED IN: 23 plant structures; EXPRESSED DURING: 14 growth stages; CONTAINS InterPro DOMAIN/s: Protein kinase, ATP binding site (InterPro:IPR017441), Protein kinase, catalytic domain (InterPro:IPR000719), Protein of unknown fun…
gwas_ABA_Mean(LRR).csv	1	26583045	9.11152e-07	6.04041	5.471	1	0.004692	26573607	26573720	-	-9325	upstream	sORF1601	sorf	None	None	None	sORF1601.1;protein_coding
gwas_ABA_Mean(LRR).csv	3	6431861	1.03629e-06	5.98452	5.471	1	0.005147	6427403	6429692	+	-4458	downstream	AT3G18680	gene	None	None	None	ID=AT3G18680;Note=protein_coding_gene;Name=AT3G18680
gwas_ABA_Mean(LRR).csv	3	6431861	1.03629e-06	5.98452	5.471	1	0.005147	6427403	6429692	+	-4458	downstream	AT3G18680.1	mRNA	None	None	Amino acid kinase family protein	Amino acid kinase family protein; FUNCTIONS IN: uridylate kinase activity, UMP kinase activity; INVOLVED IN: cellular amino acid biosynthetic process, pyrimidine nucleotide biosynthetic process; LOCATED IN: chloroplast; EXPRESSED IN: 23 plant structures; EXPRESSED DURING: 13 growth stages; CONTAINS InterPro DOMAIN/s: Aspartate/glutamate/uridylate kinase (InterPro:IPR001048), Uridylate kinase, bac…
gwas_ABA_Mean(LRR).csv	3	6431861	1.03629e-06	5.98452	5.471	1	0.005147	6441067	6441348	+	9206	upstream	AT3G18715	gene	IDL4	inflorescence deficient in abscission (IDA)-like 4	None	ID=AT3G18715;Note=protein_coding_gene;Name=AT3G18715
gwas_ABA_Mean(LRR).csv	3	6431861	1.03629e-06	5.98452	5.471	1	0.005147	6441067	6441348	+	9206	upstream	AT3G18715.1	mRNA	IDL4	inflorescence deficient in abscission (IDA)-like 4	inflorescence deficient in abscission (IDA)-like 4	inflorescence deficient in abscission (IDA)-like 4 (IDL4); BEST Arabidopsis thaliana protein match is: inflorescence deficient in abscission (IDA)-like 2 (TAIR:AT5G64667.1); Has 25 Blast hits to 25 proteins in 6 species: Archae - 0; Bacteria - 0; Metazoa - 0; Fungi - 0; Plants - 25; Viruses - 0; Other Eukaryotes - 0 (source: NCBI BLink).
gwas_ABA_Mean(LRR).csv	3	6431861	1.03629e-06	5.98452	5.471	1	0.005147	6419031	6422002	-	-9859	upstream	AT3G18660	gene	PGSIP1	plant glycogenin-like starch initiation protein 1	None	ID=AT3G18660;Note=protein_coding_gene;Name=AT3G18660
gwas_ABA_Mean(LRR).csv	3	6431861	1.03629e-06	5.98452	5.471	1	0.005147	6419060	6421983	-	-9878	upstream	AT3G18660.1	mRNA	PGSIP1	plant glycogenin-like starch initiation protein 1	plant glycogenin-like starch initiation protein 1	plant glycogenin-like starch initiation protein 1 (PGSIP1); FUNCTIONS IN: transferase activity, transferring glycosyl groups; INVOLVED IN: biosynthetic process, starch metabolic process; LOCATED IN: chloroplast; EXPRESSED IN: 19 plant structures; EXPRESSED DURING: 7 growth stages; CONTAINS InterPro DOMAIN/s: Glycosyl transferase, family 8 (InterPro:IPR002495); BEST Arabidopsis thaliana protein ma…
gwas_ABA_Mean(LRR).csv	3	6431861	1.03629e-06	5.98452	5.471	1	0.005147	6419031	6421982	-	-9879	upstream	AT3G18660.2	mRNA	PGSIP1	plant glycogenin-like starch initiation protein 1	plant glycogenin-like starch initiation protein 1	plant glycogenin-like starch initiation protein 1 (PGSIP1); FUNCTIONS IN: transferase activity, transferring glycosyl groups; INVOLVED IN: biosynthetic process, starch metabolic process; LOCATED IN: chloroplast; EXPRESSED IN: 19 plant structures; EXPRESSED DURING: 7 growth stages; CONTAINS InterPro DOMAIN/s: Glycosyl transferase, family 8 (InterPro:IPR002495); BEST Arabidopsis thaliana protein ma…
gwas_ABA_Mean(LRR).csv	3	6431861	1.03629e-06	5.98452	5.471	1	0.005147	6419039	6422002	-	-9859	upstream	AT3G18660.3	mRNA	PGSIP1	plant glycogenin-like starch initiation protein 1	plant glycogenin-like starch initiation protein 1	plant glycogenin-like starch initiation protein 1 (PGSIP1); FUNCTIONS IN: transferase activity, transferring glycosyl groups; INVOLVED IN: biosynthetic process, starch metabolic process; LOCATED IN: chloroplast; EXPRESSED IN: 19 plant structures; EXPRESSED DURING: 7 growth stages; CONTAINS InterPro DOMAIN/s: Glycosyl transferase, family 8 (InterPro:IPR002495); BEST Arabidopsis thaliana protein ma…
gwas_ABA_Mean(LRR).csv	3	6431861	1.03629e-06	5.98452	5.471	1	0.005147	6424135	6426471	-	-5390	upstream	AT3G18670	gene	None	None	None	ID=AT3G18670;Note=protein_coding_gene;Name=AT3G18670
gwas_ABA_Mean(LRR).csv	3	6431861	1.03629e-06	5.98452	5.471	1	0.005147	6424135	6426471	-	-5390	upstream	AT3G18670.1	mRNA	None	None	Ankyrin repeat family protein	Ankyrin repeat family protein; CONTAINS InterPro DOMAIN/s: Ankyrin repeat-containing domain (InterPro:IPR020683), Ankyrin repeat (InterPro:IPR002110); BEST Arabidopsis thaliana protein match is: Ankyrin repeat family protein (TAIR:AT5G04700.1); Has 4772 Blast hits to 3121 proteins in 218 species: Archae - 7; Bacteria - 222; Metazoa - 2187; Fungi - 197; Plants - 1396; Viruses - 2; Other Eukaryotes…
gwas_ABA_Mean(LRR).csv	3	6431861	1.03629e-06	5.98452	5.471	1	0.005147	6429534	6430514	-	-1347	upstream	AT3G18690	gene	MKS1	MAP kinase substrate 1	None	ID=AT3G18690;Note=protein_coding_gene;Name=AT3G18690
gwas_ABA_Mean(LRR).csv	3	6431861	1.03629e-06	5.98452	5.471	1	0.005147	6429534	6430514	-	-1347	upstream	AT3G18690.1	mRNA	MKS1	MAP kinase substrate 1	MAP kinase substrate 1	MAP kinase substrate 1 (MKS1); CONTAINS InterPro DOMAIN/s: VQ (InterPro:IPR008889); BEST Arabidopsis thaliana protein match is: VQ motif-containing protein (TAIR:AT1G21326.1); Has 153 Blast hits to 153 proteins in 16 species: Archae - 0; Bacteria - 5; Metazoa - 0; Fungi - 1; Plants - 147; Viruses - 0; Other Eukaryotes - 0 (source: NCBI BLink).
gwas_ABA_Mean(LRR).csv	3	6431861	1.03629e-06	5.98452	5.471	1	0.005147	6431722	6432905	-	1044	in gene	AT3G18700	gene	None	None	None	ID=AT3G18700;Note=protein_coding_gene;Name=AT3G18700
gwas_ABA_Mean(LRR).csv	3	6431861	1.03629e-06	5.98452	5.471	1	0.005147	6431722	6432905	-	1044	in gene	AT3G18700.1	mRNA	None	None		FUNCTIONS IN: molecular_function unknown; INVOLVED IN: biological_process unknown; LOCATED IN: endomembrane system; EXPRESSED IN: cultured cell; BEST Arabidopsis thaliana protein match is: autoinhibited Ca2+/ATPase II (TAIR:AT1G13210.1); Has 223 Blast hits to 223 proteins in 38 species: Archae - 0; Bacteria - 0; Metazoa - 92; Fungi - 0; Plants - 126; Viruses - 0; Other Eukaryotes - 5 (source: NCB…
gwas_ABA_Mean(LRR).csv	3	6431861	1.03629e-06	5.98452	5.471	1	0.005147	6434083	6435561	-	3700	downstream	AT3G18710	gene	PUB29	plant U-box 29	None	ID=AT3G18710;Note=protein_coding_gene;Name=AT3G18710
gwas_ABA_Mean(LRR).csv	3	6431861	1.03629e-06	5.98452	5.471	1	0.005147	6434083	6435561	-	3700	downstream	AT3G18710.1	mRNA	PUB29	plant U-box 29	plant U-box 29	plant U-box 29 (PUB29); FUNCTIONS IN: ubiquitin-protein ligase activity; INVOLVED IN: response to chitin, protein ubiquitination; LOCATED IN: ubiquitin ligase complex; EXPRESSED IN: 22 plant structures; EXPRESSED DURING: 12 growth stages; CONTAINS InterPro DOMAIN/s: U box domain (InterPro:IPR003613), Armadillo-type fold (InterPro:IPR016024); BEST Arabidopsis thaliana protein match is: ARM repeat …
gwas_ABA_Mean(LRR).csv	3	6431861	1.03629e-06	5.98452	5.471	1	0.005147	6441222	6441320	-	9459	downstream	sORF3805	sorf	None	None	None	sORF3805.1;protein_coding
gwas_ABA_Mean(LRR).csv	3	7945274	1.07751e-06	5.96758	5.471	1	0.005147	7941014	7941564	+	-4260	downstream	AT3G22415	gene	None	None	None	ID=AT3G22415;Note=protein_coding_gene;Name=AT3G22415
gwas_ABA_Mean(LRR).csv	3	7945274	1.07751e-06	5.96758	5.471	1	0.005147	7941014	7941564	+	-4260	downstream	AT3G22415.1	mRNA	None	None		unknown protein; Has 35333 Blast hits to 34131 proteins in 2444 species: Archae - 798; Bacteria - 22429; Metazoa - 974; Fungi - 991; Plants - 531; Viruses - 0; Other Eukaryotes - 9610 (source: NCBI BLink).
gwas_ABA_Mean(LRR).csv	3	7945274	1.07751e-06	5.96758	5.471	1	0.005147	7946526	7949096	+	1252	upstream	AT3G22420	gene	ZIK3	None	None	ID=AT3G22420;Note=protein_coding_gene;Name=AT3G22420
gwas_ABA_Mean(LRR).csv	3	7945274	1.07751e-06	5.96758	5.471	1	0.005147	7946526	7949096	+	1252	upstream	AT3G22420.1	mRNA	ZIK3	None	with no lysine (K) kinase 2	with no lysine (K) kinase 2 (WNK2); CONTAINS InterPro DOMAIN/s: Protein kinase, catalytic domain (InterPro:IPR000719), Serine/threonine-protein kinase domain (InterPro:IPR002290), Tyrosine-protein kinase, catalytic domain (InterPro:IPR020635), Serine/threonine-protein kinase-like domain (InterPro:IPR017442), Protein kinase-like domain (InterPro:IPR011009), Serine/threonine-protein kinase, active …
gwas_ABA_Mean(LRR).csv	3	7945274	1.07751e-06	5.96758	5.471	1	0.005147	7946526	7949074	+	1252	upstream	AT3G22420.2	mRNA	ZIK3	None	with no lysine (K) kinase 2	with no lysine (K) kinase 2 (WNK2); CONTAINS InterPro DOMAIN/s: Protein kinase, catalytic domain (InterPro:IPR000719), Serine/threonine-protein kinase domain (InterPro:IPR002290), Tyrosine-protein kinase, catalytic domain (InterPro:IPR020635), Serine/threonine-protein kinase-like domain (InterPro:IPR017442), Protein kinase-like domain (InterPro:IPR011009), Serine/threonine-protein kinase, active …
gwas_ABA_Mean(LRR).csv	3	7945274	1.07751e-06	5.96758	5.471	1	0.005147	7951055	7953223	+	5781	upstream	AT3G22425	gene	IGPD	imidazoleglycerol-phosphate dehydratase	None	ID=AT3G22425;Note=protein_coding_gene;Name=AT3G22425
gwas_ABA_Mean(LRR).csv	3	7945274	1.07751e-06	5.96758	5.471	1	0.005147	7951055	7953223	+	5781	upstream	AT3G22425.1	mRNA	IGPD	imidazoleglycerol-phosphate dehydratase	imidazoleglycerol-phosphate dehydratase	imidazoleglycerol-phosphate dehydratase (IGPD); FUNCTIONS IN: imidazoleglycerol-phosphate dehydratase activity; INVOLVED IN: histidine biosynthetic process; LOCATED IN: chloroplast; EXPRESSED IN: 22 plant structures; EXPRESSED DURING: 13 growth stages; CONTAINS InterPro DOMAIN/s: Imidazoleglycerol-phosphate dehydratase, conserved site (InterPro:IPR020565), Ribosomal protein S5 domain 2-type fold …
gwas_ABA_Mean(LRR).csv	3	7945274	1.07751e-06	5.96758	5.471	1	0.005147	7951055	7953223	+	5781	upstream	AT3G22425.2	mRNA	IGPD	imidazoleglycerol-phosphate dehydratase	imidazoleglycerol-phosphate dehydratase	imidazoleglycerol-phosphate dehydratase (IGPD); FUNCTIONS IN: imidazoleglycerol-phosphate dehydratase activity; INVOLVED IN: histidine biosynthetic process; LOCATED IN: chloroplast; EXPRESSED IN: 22 plant structures; EXPRESSED DURING: 13 growth stages; CONTAINS InterPro DOMAIN/s: Imidazoleglycerol-phosphate dehydratase, conserved site (InterPro:IPR020565), Ribosomal protein S5 domain 2-type fold …
gwas_ABA_Mean(LRR).csv	3	7945274	1.07751e-06	5.96758	5.471	1	0.005147	7953260	7957884	+	7986	upstream	AT3G22430	gene	None	None	None	ID=AT3G22430;Note=protein_coding_gene;Name=AT3G22430
gwas_ABA_Mean(LRR).csv	3	7945274	1.07751e-06	5.96758	5.471	1	0.005147	7953260	7957884	+	7986	upstream	AT3G22430.1	mRNA	None	None		CONTAINS InterPro DOMAIN/s: Domain of unknown function XS (InterPro:IPR005380); BEST Arabidopsis thaliana protein match is: XS domain-containing protein / XS zinc finger domain-containing protein-related (TAIR:AT5G23570.1); Has 565 Blast hits to 510 proteins in 121 species: Archae - 2; Bacteria - 90; Metazoa - 191; Fungi - 32; Plants - 51; Viruses - 4; Other Eukaryotes - 195 (source: NCBI BLink).
gwas_ABA_Mean(LRR).csv	3	7945274	1.07751e-06	5.96758	5.471	1	0.005147	7944748	7944915	+	-526	downstream	sORF3883	sorf	None	None	None	sORF3883.1;protein_coding
gwas_ABA_Mean(LRR).csv	3	7945274	1.07751e-06	5.96758	5.471	1	0.005147	7933167	7935808	-	-9466	upstream	AT3G22410	gene	None	None	None	ID=AT3G22410;Note=protein_coding_gene;Name=AT3G22410
gwas_ABA_Mean(LRR).csv	3	7945274	1.07751e-06	5.96758	5.471	1	0.005147	7933167	7935808	-	-9466	upstream	AT3G22410.1	mRNA	None	None	Sec14p-like phosphatidylinositol transfer family protein	Sec14p-like phosphatidylinositol transfer family protein; CONTAINS InterPro DOMAIN/s: Cellular retinaldehyde-binding/triple function, C-terminal (InterPro:IPR001251), Phosphatidylinositol transfer protein-like, N-terminal (InterPro:IPR011074); BEST Arabidopsis thaliana protein match is: Sec14p-like phosphatidylinositol transfer family protein (TAIR:AT1G05370.1); Has 1605 Blast hits to 1605 protei…
gwas_ABA_Mean(LRR).csv	3	7945274	1.07751e-06	5.96758	5.471	1	0.005147	7949116	7950396	-	5122	downstream	AT3G22421	gene	None	None	None	ID=AT3G22421;Note=protein_coding_gene;Name=AT3G22421
gwas_ABA_Mean(LRR).csv	3	7945274	1.07751e-06	5.96758	5.471	1	0.005147	7949116	7950396	-	5122	downstream	AT3G22421.1	mRNA	None	None	F-box and associated interaction domains-containing protein	F-box and associated interaction domains-containing protein; CONTAINS InterPro DOMAIN/s: F-box domain, cyclin-like (InterPro:IPR001810), F-box domain, Skp2-like (InterPro:IPR022364), F-box associated domain, type 1 (InterPro:IPR006527), F-box associated interaction domain (InterPro:IPR017451); BEST Arabidopsis thaliana protein match is: F-box associated ubiquitination effector family protein (TAI…
gwas_ABA_Mean(LRR).csv	3	9791884	1.16714e-06	5.93288	5.471	1	0.005343	9781983	9783412	+	-9901	downstream	AT3G26612	gene	None	None	None	ID=AT3G26612;Note=other_RNA;Name=AT3G26612
gwas_ABA_Mean(LRR).csv	3	9791884	1.16714e-06	5.93288	5.471	1	0.005343	9781983	9783412	+	-9901	downstream	AT3G26612.1	ncRNA	None	None	other RNA	None
gwas_ABA_Mean(LRR).csv	3	9791884	1.16714e-06	5.93288	5.471	1	0.005343	9788605	9790351	+	-3279	downstream	AT3G26618	gene	ERF1-3	eukaryotic release factor 1-3	None	ID=AT3G26618;Note=protein_coding_gene;Name=AT3G26618
gwas_ABA_Mean(LRR).csv	3	9791884	1.16714e-06	5.93288	5.471	1	0.005343	9788605	9790351	+	-3279	downstream	AT3G26618.1	mRNA	ERF1-3	eukaryotic release factor 1-3	eukaryotic release factor 1-3	eukaryotic release factor 1-3 (ERF1-3); FUNCTIONS IN: translation release factor activity; INVOLVED IN: translational termination; LOCATED IN: cytoplasm; EXPRESSED IN: male gametophyte, leaf, pollen tube; EXPRESSED DURING: M germinated pollen stage; CONTAINS InterPro DOMAIN/s: eRF1 domain 2 (InterPro:IPR005141), eRF1 domain 3 (InterPro:IPR005142), eRF1 domain 1 (InterPro:IPR005140), Peptide chain…
gwas_ABA_Mean(LRR).csv	3	9791884	1.16714e-06	5.93288	5.471	1	0.005343	9790628	9791117	+	-1256	downstream	AT3G26620	gene	LBD23	LOB domain-containing protein 23	None	ID=AT3G26620;Note=protein_coding_gene;Name=AT3G26620
gwas_ABA_Mean(LRR).csv	3	9791884	1.16714e-06	5.93288	5.471	1	0.005343	9790628	9791117	+	-1256	downstream	AT3G26620.1	mRNA	LBD23	LOB domain-containing protein 23	LOB domain-containing protein 23	LOB domain-containing protein 23 (LBD23); CONTAINS InterPro DOMAIN/s: Lateral organ boundaries, LOB (InterPro:IPR004883); BEST Arabidopsis thaliana protein match is: LOB domain-containing protein 24 (TAIR:AT3G26660.1); Has 984 Blast hits to 979 proteins in 25 species: Archae - 0; Bacteria - 0; Metazoa - 0; Fungi - 0; Plants - 984; Viruses - 0; Other Eukaryotes - 0 (source: NCBI BLink).
gwas_ABA_Mean(LRR).csv	3	9791884	1.16714e-06	5.93288	5.471	1	0.005343	9793220	9794457	+	1336	upstream	AT3G26640	gene	LWD2	LIGHT-REGULATED WD 2	None	ID=AT3G26640;Note=protein_coding_gene;Name=AT3G26640
gwas_ABA_Mean(LRR).csv	3	9791884	1.16714e-06	5.93288	5.471	1	0.005343	9793220	9794457	+	1336	upstream	AT3G26640.1	mRNA	LWD2	LIGHT-REGULATED WD 2	Transducin/WD40 repeat-like superfamily protein	LIGHT-REGULATED WD 2 (LWD2); CONTAINS InterPro DOMAIN/s: WD40 repeat 2 (InterPro:IPR019782), WD40 repeat-like-containing domain (InterPro:IPR011046), WD40 repeat, conserved site (InterPro:IPR019775), WD40-repeat-containing domain (InterPro:IPR017986), WD40/YVTN repeat-like-containing domain (InterPro:IPR015943), WD40 repeat (InterPro:IPR001680), WD40 repeat, subgroup (InterPro:IPR019781); BEST Ar…
gwas_ABA_Mean(LRR).csv	3	9791884	1.16714e-06	5.93288	5.471	1	0.005343	9795071	9797045	+	3187	upstream	AT3G26650	gene	GAPA-1	GLYCERALDEHYDE 3-PHOSPHATE DEHYDROGENASE A SUBUNIT 1	None	ID=AT3G26650;Note=protein_coding_gene;Name=AT3G26650
gwas_ABA_Mean(LRR).csv	3	9791884	1.16714e-06	5.93288	5.471	1	0.005343	9795071	9797045	+	3187	upstream	AT3G26650.1	mRNA	GAPA-1	GLYCERALDEHYDE 3-PHOSPHATE DEHYDROGENASE A SUBUNIT 1	glyceraldehyde 3-phosphate dehydrogenase A subunit	glyceraldehyde 3-phosphate dehydrogenase A subunit (GAPA); FUNCTIONS IN: protein binding, glyceraldehyde-3-phosphate dehydrogenase activity; INVOLVED IN: in 6 processes; LOCATED IN: in 6 components; EXPRESSED IN: 26 plant structures; EXPRESSED DURING: 14 growth stages; CONTAINS InterPro DOMAIN/s: Glyceraldehyde 3-phosphate dehydrogenase subfamily (InterPro:IPR000173), Glyceraldehyde 3-phosphate d…
gwas_ABA_Mean(LRR).csv	3	9791884	1.16714e-06	5.93288	5.471	1	0.005343	9801214	9804282	+	9330	upstream	AT3G26680	gene	SNM1	SENSITIVE TO NITROGEN MUSTARD 1	None	ID=AT3G26680;Note=protein_coding_gene;Name=AT3G26680
gwas_ABA_Mean(LRR).csv	3	9791884	1.16714e-06	5.93288	5.471	1	0.005343	9801308	9804282	+	9424	upstream	AT3G26680.1	mRNA	SNM1	SENSITIVE TO NITROGEN MUSTARD 1	DNA repair metallo-beta-lactamase family protein	SENSITIVE TO NITROGEN MUSTARD 1 (SNM1); FUNCTIONS IN: hydrolase activity; INVOLVED IN: DNA repair, response to stress; LOCATED IN: cellular_component unknown; EXPRESSED IN: 24 plant structures; EXPRESSED DURING: 15 growth stages; CONTAINS InterPro DOMAIN/s: Beta-lactamase-like (InterPro:IPR001279), DNA repair metallo-beta-lactamase (InterPro:IPR011084); BEST Arabidopsis thaliana protein match is:…
gwas_ABA_Mean(LRR).csv	3	9791884	1.16714e-06	5.93288	5.471	1	0.005343	9801214	9804282	+	9330	upstream	AT3G26680.2	mRNA	SNM1	SENSITIVE TO NITROGEN MUSTARD 1	DNA repair metallo-beta-lactamase family protein	SENSITIVE TO NITROGEN MUSTARD 1 (SNM1); FUNCTIONS IN: hydrolase activity; INVOLVED IN: DNA repair, response to stress; LOCATED IN: cellular_component unknown; EXPRESSED IN: 24 plant structures; EXPRESSED DURING: 15 growth stages; CONTAINS InterPro DOMAIN/s: Beta-lactamase-like (InterPro:IPR001279), DNA repair metallo-beta-lactamase (InterPro:IPR011084); BEST Arabidopsis thaliana protein match is:…
gwas_ABA_Mean(LRR).csv	3	9791884	1.16714e-06	5.93288	5.471	1	0.005343	9801214	9803792	+	9330	upstream	AT3G26680.3	mRNA	SNM1	SENSITIVE TO NITROGEN MUSTARD 1	DNA repair metallo-beta-lactamase family protein	SENSITIVE TO NITROGEN MUSTARD 1 (SNM1); FUNCTIONS IN: hydrolase activity; INVOLVED IN: DNA repair, response to stress; LOCATED IN: cellular_component unknown; EXPRESSED IN: 24 plant structures; EXPRESSED DURING: 15 growth stages; CONTAINS InterPro DOMAIN/s: Beta-lactamase-like (InterPro:IPR001279), DNA repair metallo-beta-lactamase (InterPro:IPR011084); BEST Arabidopsis thaliana protein match is:…
gwas_ABA_Mean(LRR).csv	3	9791884	1.16714e-06	5.93288	5.471	1	0.005343	9784890	9787571	-	-4313	upstream	AT3G26614	transposable_element_gene	None	None	None	ID=AT3G26614;Note=transposable_element_gene;Name=AT3G26614;Derives_from=AT3TE40735
gwas_ABA_Mean(LRR).csv	3	9791884	1.16714e-06	5.93288	5.471	1	0.005343	9784890	9787571	-	-4313	upstream	AT3G26614.1	mRNA_TE_gene	None	None	transposable element gene	non-LTR retrotransposon family (LINE), has a 3.0e-39 P-value blast match to GB:NP_038607 L1 repeat, Tf subfamily, member 9 (LINE-element) (Mus musculus)
gwas_ABA_Mean(LRR).csv	3	9791884	1.16714e-06	5.93288	5.471	1	0.005343	9787574	9788141	-	-3743	upstream	AT3G26616	gene	None	None	None	ID=AT3G26616;Note=protein_coding_gene;Name=AT3G26616
gwas_ABA_Mean(LRR).csv	3	9791884	1.16714e-06	5.93288	5.471	1	0.005343	9787574	9788141	-	-3743	upstream	AT3G26616.1	mRNA	None	None		unknown protein; Has 0 Blast hits to 0 proteins in 0 species (source: NCBI BLink).
gwas_ABA_Mean(LRR).csv	3	9791884	1.16714e-06	5.93288	5.471	1	0.005343	9791371	9792985	-	1101	in gene	AT3G26630	gene	None	None	None	ID=AT3G26630;Note=protein_coding_gene;Name=AT3G26630
gwas_ABA_Mean(LRR).csv	3	9791884	1.16714e-06	5.93288	5.471	1	0.005343	9791371	9792985	-	1101	in gene	AT3G26630.1	mRNA	None	None	Tetratricopeptide repeat (TPR)-like superfamily protein	Tetratricopeptide repeat (TPR)-like superfamily protein; CONTAINS InterPro DOMAIN/s: Pentatricopeptide repeat (InterPro:IPR002885); BEST Arabidopsis thaliana protein match is: Pentatricopeptide repeat (PPR-like) superfamily protein (TAIR:AT2G42920.1); Has 33140 Blast hits to 12409 proteins in 168 species: Archae - 0; Bacteria - 0; Metazoa - 3; Fungi - 38; Plants - 32761; Viruses - 0; Other Eukary…
gwas_ABA_Mean(LRR).csv	3	9791884	1.16714e-06	5.93288	5.471	1	0.005343	9797129	9797620	-	5736	downstream	AT3G26660	gene	LBD24	LOB domain-containing protein 24	None	ID=AT3G26660;Note=protein_coding_gene;Name=AT3G26660
gwas_ABA_Mean(LRR).csv	3	9791884	1.16714e-06	5.93288	5.471	1	0.005343	9797129	9797620	-	5736	downstream	AT3G26660.1	mRNA	LBD24	LOB domain-containing protein 24	LOB domain-containing protein 24	LOB domain-containing protein 24 (LBD24); INVOLVED IN: biological_process unknown; LOCATED IN: membrane; EXPRESSED IN: leaf; CONTAINS InterPro DOMAIN/s: Lateral organ boundaries, LOB (InterPro:IPR004883); BEST Arabidopsis thaliana protein match is: LOB domain-containing protein 23 (TAIR:AT3G26620.1); Has 984 Blast hits to 979 proteins in 25 species: Archae - 0; Bacteria - 0; Metazoa - 0; Fungi - …
gwas_ABA_Mean(LRR).csv	3	9791884	1.16714e-06	5.93288	5.471	1	0.005343	9797986	9801169	-	9285	downstream	AT3G26670	gene	None	None	None	ID=AT3G26670;Note=protein_coding_gene;Name=AT3G26670
gwas_ABA_Mean(LRR).csv	3	9791884	1.16714e-06	5.93288	5.471	1	0.005343	9797986	9800910	-	9026	downstream	AT3G26670.1	mRNA	None	None	Protein of unknown function (DUF803)	Protein of unknown function (DUF803); CONTAINS InterPro DOMAIN/s: Protein of unknown function DUF803 (InterPro:IPR008521); BEST Arabidopsis thaliana protein match is: Protein of unknown function (DUF803) (TAIR:AT3G23870.1); Has 1048 Blast hits to 1038 proteins in 170 species: Archae - 0; Bacteria - 0; Metazoa - 347; Fungi - 379; Plants - 231; Viruses - 2; Other Eukaryotes - 89 (source: NCBI BLink…
gwas_ABA_Mean(LRR).csv	3	9791884	1.16714e-06	5.93288	5.471	1	0.005343	9797986	9801169	-	9285	downstream	AT3G26670.2	mRNA	None	None	Protein of unknown function (DUF803)	Protein of unknown function (DUF803); CONTAINS InterPro DOMAIN/s: Protein of unknown function DUF803 (InterPro:IPR008521); BEST Arabidopsis thaliana protein match is: Protein of unknown function (DUF803) (TAIR:AT3G23870.1); Has 1048 Blast hits to 1038 proteins in 170 species: Archae - 0; Bacteria - 0; Metazoa - 347; Fungi - 379; Plants - 231; Viruses - 2; Other Eukaryotes - 89 (source: NCBI BLink…
gwas_ABA_Mean(LRR).csv	3	9791884	1.16714e-06	5.93288	5.471	1	0.005343	9797986	9801043	-	9159	downstream	AT3G26670.3	mRNA	None	None	Protein of unknown function (DUF803)	Protein of unknown function (DUF803); CONTAINS InterPro DOMAIN/s: Protein of unknown function DUF803 (InterPro:IPR008521); BEST Arabidopsis thaliana protein match is: Protein of unknown function (DUF803) (TAIR:AT3G23870.1); Has 35333 Blast hits to 34131 proteins in 2444 species: Archae - 798; Bacteria - 22429; Metazoa - 974; Fungi - 991; Plants - 531; Viruses - 0; Other Eukaryotes - 9610 (source:…
gwas_ABA_Mean(LRR).csv	4	12837993	1.28282e-06	5.89183	5.471	1	0.005739	12827936	12829243	+	-10057	downstream	AT4G24960	gene	HVA22D	HVA22 homologue D	None	ID=AT4G24960;Note=protein_coding_gene;Name=AT4G24960
gwas_ABA_Mean(LRR).csv	4	12837993	1.28282e-06	5.89183	5.471	1	0.005739	12827937	12829243	+	-10056	downstream	AT4G24960.1	mRNA	HVA22D	HVA22 homologue D	HVA22 homologue D	HVA22 homologue D (HVA22D); CONTAINS InterPro DOMAIN/s: TB2/DP1/HVA22 related protein (InterPro:IPR004345); BEST Arabidopsis thaliana protein match is: HVA22 homologue E (TAIR:AT5G50720.1); Has 30201 Blast hits to 17322 proteins in 780 species: Archae - 12; Bacteria - 1396; Metazoa - 17338; Fungi - 3422; Plants - 5037; Viruses - 0; Other Eukaryotes - 2996 (source: NCBI BLink).
gwas_ABA_Mean(LRR).csv	4	12837993	1.28282e-06	5.89183	5.471	1	0.005739	12827937	12829243	+	-10056	downstream	AT4G24960.2	mRNA	HVA22D	HVA22 homologue D	HVA22 homologue D	ARABIDOPSIS THALIANA HVA22 HOMOLOGUE D (ATHVA22D); FUNCTIONS IN: molecular_function unknown; INVOLVED IN: in 7 processes; LOCATED IN: cellular_component unknown; EXPRESSED IN: 23 plant structures; EXPRESSED DURING: 15 growth stages; CONTAINS InterPro DOMAIN/s: TB2/DP1/HVA22 related protein (InterPro:IPR004345); BEST Arabidopsis thaliana protein match is: HVA22 homologue E (TAIR:AT5G50720.1); Has …
gwas_ABA_Mean(LRR).csv	4	12837993	1.28282e-06	5.89183	5.471	1	0.005739	12827936	12829243	+	-10057	downstream	AT4G24960.3	mRNA	HVA22D	HVA22 homologue D	HVA22 homologue D	HVA22 homologue D (HVA22D); FUNCTIONS IN: molecular_function unknown; INVOLVED IN: in 7 processes; LOCATED IN: cellular_component unknown; EXPRESSED IN: 23 plant structures; EXPRESSED DURING: 15 growth stages; CONTAINS InterPro DOMAIN/s: TB2/DP1/HVA22 related protein (InterPro:IPR004345); BEST Arabidopsis thaliana protein match is: HVA22 homologue E (TAIR:AT5G50720.1).
gwas_ABA_Mean(LRR).csv	4	12837993	1.28282e-06	5.89183	5.471	1	0.005739	12831009	12835449	+	-6984	downstream	AT4G24970	gene	None	None	None	ID=AT4G24970;Note=protein_coding_gene;Name=AT4G24970
gwas_ABA_Mean(LRR).csv	4	12837993	1.28282e-06	5.89183	5.471	1	0.005739	12831009	12835449	+	-6984	downstream	AT4G24970.1	mRNA	None	None	Histidine kinase-, DNA gyrase B-, and HSP90-like ATPase family protein	Histidine kinase-, DNA gyrase B-, and HSP90-like ATPase family protein; FUNCTIONS IN: ATP binding; LOCATED IN: membrane; EXPRESSED IN: 19 plant structures; EXPRESSED DURING: 13 growth stages; CONTAINS InterPro DOMAIN/s: ATPase-like, ATP-binding domain (InterPro:IPR003594); BEST Arabidopsis thaliana protein match is: Histidine kinase-, DNA gyrase B-, and HSP90-like ATPase family protein (TAIR:AT5G…
gwas_ABA_Mean(LRR).csv	4	12837993	1.28282e-06	5.89183	5.471	1	0.005739	12837353	12839823	+	-640	in gene	AT4G24972	gene	TPD1	TAPETUM DETERMINANT 1	None	ID=AT4G24972;Note=protein_coding_gene;Name=AT4G24972
gwas_ABA_Mean(LRR).csv	4	12837993	1.28282e-06	5.89183	5.471	1	0.005739	12837353	12839823	+	-640	in gene	AT4G24972.1	mRNA	TPD1	TAPETUM DETERMINANT 1	tapetum determinant 1	TAPETUM DETERMINANT 1 (TPD1); FUNCTIONS IN: molecular_function unknown; INVOLVED IN: cell fate determination, anther development; LOCATED IN: endomembrane system; EXPRESSED IN: microsporocyte, floral meristem, flower, anther, leaf; EXPRESSED DURING: seedling growth; BEST Arabidopsis thaliana protein match is: unknown protein (TAIR:AT1G32583.1); Has 35333 Blast hits to 34131 proteins in 2444 speci…
gwas_ABA_Mean(LRR).csv	4	12837993	1.28282e-06	5.89183	5.471	1	0.005739	12840970	12841374	+	2977	upstream	AT4G24973	gene	None	None	None	ID=AT4G24973;Note=protein_coding_gene;Name=AT4G24973
gwas_ABA_Mean(LRR).csv	4	12837993	1.28282e-06	5.89183	5.471	1	0.005739	12840970	12841374	+	2977	upstream	AT4G24973.1	mRNA	None	None	Plant self-incompatibility protein S1 family	Plant self-incompatibility protein S1 family; LOCATED IN: endomembrane system; CONTAINS InterPro DOMAIN/s: Plant self-incompatibility S1 (InterPro:IPR010264); BEST Arabidopsis thaliana protein match is: Plant self-incompatibility protein S1 family (TAIR:AT4G24975.1); Has 30201 Blast hits to 17322 proteins in 780 species: Archae - 12; Bacteria - 1396; Metazoa - 17338; Fungi - 3422; Plants - 5037; …
gwas_ABA_Mean(LRR).csv	4	12837993	1.28282e-06	5.89183	5.471	1	0.005739	12842850	12843363	+	4857	upstream	AT4G24974	gene	None	None	None	ID=AT4G24974;Note=protein_coding_gene;Name=AT4G24974
gwas_ABA_Mean(LRR).csv	4	12837993	1.28282e-06	5.89183	5.471	1	0.005739	12842850	12843363	+	4857	upstream	AT4G24974.1	mRNA	None	None	Plant self-incompatibility protein S1 family	Plant self-incompatibility protein S1 family; FUNCTIONS IN: molecular_function unknown; INVOLVED IN: biological_process unknown; LOCATED IN: endomembrane system; CONTAINS InterPro DOMAIN/s: Plant self-incompatibility S1 (InterPro:IPR010264); BEST Arabidopsis thaliana protein match is: Plant self-incompatibility protein S1 family (TAIR:AT4G24975.1); Has 30201 Blast hits to 17322 proteins in 780 sp…
gwas_ABA_Mean(LRR).csv	4	12837993	1.28282e-06	5.89183	5.471	1	0.005739	12843802	12844209	+	5809	upstream	AT4G24975	gene	None	None	None	ID=AT4G24975;Note=protein_coding_gene;Name=AT4G24975
gwas_ABA_Mean(LRR).csv	4	12837993	1.28282e-06	5.89183	5.471	1	0.005739	12843802	12844209	+	5809	upstream	AT4G24975.1	mRNA	None	None	Plant self-incompatibility protein S1 family	Plant self-incompatibility protein S1 family; FUNCTIONS IN: molecular_function unknown; INVOLVED IN: biological_process unknown; LOCATED IN: endomembrane system; CONTAINS InterPro DOMAIN/s: Plant self-incompatibility S1 (InterPro:IPR010264); BEST Arabidopsis thaliana protein match is: Plant self-incompatibility protein S1 family (TAIR:AT4G24974.1); Has 248 Blast hits to 237 proteins in 14 species…
gwas_ABA_Mean(LRR).csv	4	12837993	1.28282e-06	5.89183	5.471	1	0.005739	12845676	12846015	+	7683	upstream	AT4G24977	pseudogene	None	None	None	ID=AT4G24977;Note=pseudogene;Name=AT4G24977
gwas_ABA_Mean(LRR).csv	4	12837993	1.28282e-06	5.89183	5.471	1	0.005739	12845676	12846015	+	7683	upstream	AT4G24977.1	pseudogenic_transcript	None	None		None
gwas_ABA_Mean(LRR).csv	4	12837993	1.28282e-06	5.89183	5.471	1	0.005739	12830285	12830380	+	-7708	downstream	sORF5968	sorf	None	None	None	sORF5968.1;protein_coding
gwas_ABA_Mean(LRR).csv	4	12837993	1.28282e-06	5.89183	5.471	1	0.005739	12847104	12847316	+	9111	upstream	sORF5969	sorf	None	None	None	sORF5969.1;protein_coding
gwas_ABA_Mean(LRR).csv	4	12837993	1.28282e-06	5.89183	5.471	1	0.005739	12846797	12848376	-	10383	downstream	AT4G24980	gene	UMAMIT16-psi	Usually multiple acids move in and out Transporters 16-pseudogene	None	ID=AT4G24980;Note=protein_coding_gene;Name=AT4G24980
gwas_ABA_Mean(LRR).csv	4	12837993	1.28282e-06	5.89183	5.471	1	0.005739	12846797	12848376	-	10383	downstream	AT4G24980.1	mRNA	UMAMIT16-psi	Usually multiple acids move in and out Transporters 16-pseudogene	nodulin MtN21 /EamA-like transporter family protein	nodulin MtN21 /EamA-like transporter family protein; FUNCTIONS IN: molecular_function unknown; INVOLVED IN: biological_process unknown; LOCATED IN: endomembrane system; BEST Arabidopsis thaliana protein match is: nodulin MtN21 /EamA-like transporter family protein (TAIR:AT5G13670.1); Has 1175 Blast hits to 1156 proteins in 41 species: Archae - 0; Bacteria - 4; Metazoa - 0; Fungi - 0; Plants - 116…
gwas_ABA_Mean(LRR).csv	5	25847727	1.3281e-06	5.87677	5.471	1	0.005739	25836727	25839199	+	-11000	downstream	AT5G64640	gene	None	None	None	ID=AT5G64640;Note=protein_coding_gene;Name=AT5G64640
gwas_ABA_Mean(LRR).csv	5	25847727	1.3281e-06	5.87677	5.471	1	0.005739	25836727	25839199	+	-11000	downstream	AT5G64640.1	mRNA	None	None	Plant invertase/pectin methylesterase inhibitor superfamily	Plant invertase/pectin methylesterase inhibitor superfamily; FUNCTIONS IN: enzyme inhibitor activity, pectinesterase activity; INVOLVED IN: cell wall modification; LOCATED IN: plasma membrane, plant-type cell wall; EXPRESSED IN: 24 plant structures; EXPRESSED DURING: 15 growth stages; CONTAINS InterPro DOMAIN/s: Pectin lyase fold/virulence factor (InterPro:IPR011050), Pectinesterase, catalytic (I…
gwas_ABA_Mean(LRR).csv	5	25847727	1.3281e-06	5.87677	5.471	1	0.005739	25850656	25851337	+	2929	upstream	AT5G64667	gene	IDL2	inflorescence deficient in abscission (IDA)-like 2	None	ID=AT5G64667;Note=protein_coding_gene;Name=AT5G64667
gwas_ABA_Mean(LRR).csv	5	25847727	1.3281e-06	5.87677	5.471	1	0.005739	25850656	25851337	+	2929	upstream	AT5G64667.1	mRNA	IDL2	inflorescence deficient in abscission (IDA)-like 2	inflorescence deficient in abscission (IDA)-like 2	inflorescence deficient in abscission (IDA)-like 2 (IDL2); BEST Arabidopsis thaliana protein match is: inflorescence deficient in abscission (IDA)-like 3 (TAIR:AT5G09805.1); Has 22 Blast hits to 22 proteins in 6 species: Archae - 0; Bacteria - 0; Metazoa - 0; Fungi - 0; Plants - 22; Viruses - 0; Other Eukaryotes - 0 (source: NCBI BLink).
gwas_ABA_Mean(LRR).csv	5	25847727	1.3281e-06	5.87677	5.471	1	0.005739	25854140	25855484	+	6413	upstream	AT5G64680	gene	None	None	None	ID=AT5G64680;Note=protein_coding_gene;Name=AT5G64680
gwas_ABA_Mean(LRR).csv	5	25847727	1.3281e-06	5.87677	5.471	1	0.005739	25854140	25855484	+	6413	upstream	AT5G64680.1	mRNA	None	None		unknown protein; FUNCTIONS IN: molecular_function unknown; INVOLVED IN: biological_process unknown; LOCATED IN: nucleolus; EXPRESSED IN: 23 plant structures; EXPRESSED DURING: 13 growth stages; Has 114 Blast hits to 110 proteins in 37 species: Archae - 0; Bacteria - 0; Metazoa - 42; Fungi - 10; Plants - 37; Viruses - 0; Other Eukaryotes - 25 (source: NCBI BLink).
gwas_ABA_Mean(LRR).csv	5	25847727	1.3281e-06	5.87677	5.471	1	0.005739	25854182	25855484	+	6455	upstream	AT5G64680.2	mRNA	None	None		unknown protein; FUNCTIONS IN: molecular_function unknown; INVOLVED IN: biological_process unknown; LOCATED IN: nucleolus; EXPRESSED IN: 23 plant structures; EXPRESSED DURING: 13 growth stages; Has 1807 Blast hits to 1807 proteins in 277 species: Archae - 0; Bacteria - 0; Metazoa - 736; Fungi - 347; Plants - 385; Viruses - 0; Other Eukaryotes - 339 (source: NCBI BLink).
gwas_ABA_Mean(LRR).csv	5	25847727	1.3281e-06	5.87677	5.471	1	0.005739	25854140	25855484	+	6413	upstream	AT5G64680.3	mRNA	None	None		unknown protein; FUNCTIONS IN: molecular_function unknown; INVOLVED IN: biological_process unknown; EXPRESSED IN: 22 plant structures; EXPRESSED DURING: 13 growth stages; Has 53 Blast hits to 53 proteins in 20 species: Archae - 0; Bacteria - 8; Metazoa - 8; Fungi - 0; Plants - 34; Viruses - 0; Other Eukaryotes - 3 (source: NCBI BLink).
gwas_ABA_Mean(LRR).csv	5	25847727	1.3281e-06	5.87677	5.471	1	0.005739	25839360	25840809	-	-6918	upstream	AT5G64650	gene	None	None	None	ID=AT5G64650;Note=protein_coding_gene;Name=AT5G64650
gwas_ABA_Mean(LRR).csv	5	25847727	1.3281e-06	5.87677	5.471	1	0.005739	25839360	25840809	-	-6918	upstream	AT5G64650.1	mRNA	None	None	Ribosomal protein L17 family protein	Ribosomal protein L17 family protein; FUNCTIONS IN: structural constituent of ribosome; INVOLVED IN: translation; LOCATED IN: ribosome, intracellular; EXPRESSED IN: 21 plant structures; EXPRESSED DURING: 13 growth stages; CONTAINS InterPro DOMAIN/s: Ribosomal protein L17 (InterPro:IPR000456); BEST Arabidopsis thaliana protein match is: Ribosomal protein L17 family protein (TAIR:AT5G09770.1); Has …
gwas_ABA_Mean(LRR).csv	5	25847727	1.3281e-06	5.87677	5.471	1	0.005739	25841913	25843452	-	-4275	upstream	AT5G64660	gene	CMPG2	CYS, MET, PRO, and GLY protein 2	None	ID=AT5G64660;Note=protein_coding_gene;Name=AT5G64660
gwas_ABA_Mean(LRR).csv	5	25847727	1.3281e-06	5.87677	5.471	1	0.005739	25841913	25843452	-	-4275	upstream	AT5G64660.1	mRNA	CMPG2	CYS, MET, PRO, and GLY protein 2	CYS, MET, PRO, and GLY protein 2	CYS, MET, PRO, and GLY protein 2 (CMPG2); FUNCTIONS IN: ubiquitin-protein ligase activity, binding; INVOLVED IN: response to chitin; LOCATED IN: ubiquitin ligase complex; EXPRESSED IN: 23 plant structures; EXPRESSED DURING: 11 growth stages; CONTAINS InterPro DOMAIN/s: U box domain (InterPro:IPR003613), Armadillo-like helical (InterPro:IPR011989), Armadillo-type fold (InterPro:IPR016024); BEST Ar…
gwas_ABA_Mean(LRR).csv	5	25847727	1.3281e-06	5.87677	5.471	1	0.005739	25852267	25853989	-	6262	downstream	AT5G64670	gene	None	None	None	ID=AT5G64670;Note=protein_coding_gene;Name=AT5G64670
gwas_ABA_Mean(LRR).csv	5	25847727	1.3281e-06	5.87677	5.471	1	0.005739	25852267	25853989	-	6262	downstream	AT5G64670.1	mRNA	None	None	Ribosomal protein L18e/L15 superfamily protein	Ribosomal protein L18e/L15 superfamily protein; FUNCTIONS IN: structural constituent of ribosome; INVOLVED IN: translation, ribosome biogenesis; LOCATED IN: ribosome, large ribosomal subunit; EXPRESSED IN: 20 plant structures; EXPRESSED DURING: 12 growth stages; CONTAINS InterPro DOMAIN/s: Ribosomal protein L18e/L15 (InterPro:IPR021131), Ribosomal protein L15, bacterial-type (InterPro:IPR005749);…
gwas_ABA_Mean(LRR).csv	5	25847727	1.3281e-06	5.87677	5.471	1	0.005739	25855347	25857377	-	9650	downstream	AT5G64685	transposable_element_gene	None	None	None	ID=AT5G64685;Note=transposable_element_gene;Name=AT5G64685
gwas_ABA_Mean(LRR).csv	5	25847727	1.3281e-06	5.87677	5.471	1	0.005739	25855347	25857377	-	9650	downstream	AT5G64685.1	mRNA_TE_gene	None	None	transposable element gene	hAT-like transposase family (hobo/Ac/Tam3), has a 2.6e-85 P-value blast match to GB:AAD24567 transposase Tag2 (hAT-element) (Arabidopsis thaliana)
gwas_ABA_Mean(LRR).csv	2	610291	1.38607e-06	5.85821	5.471	1	0.005739	604453	605361	+	-5838	downstream	AT2G02290	gene	None	None	None	ID=AT2G02290;Note=protein_coding_gene;Name=AT2G02290
gwas_ABA_Mean(LRR).csv	2	610291	1.38607e-06	5.85821	5.471	1	0.005739	604453	605361	+	-5838	downstream	AT2G02290.1	mRNA	None	None	Haloacid dehalogenase-like hydrolase (HAD) superfamily protein	Haloacid dehalogenase-like hydrolase (HAD) superfamily protein; FUNCTIONS IN: phosphoprotein phosphatase activity; INVOLVED IN: biological_process unknown; LOCATED IN: nucleus; CONTAINS InterPro DOMAIN/s: FCP1-like phosphatase, phosphatase domain (InterPro:IPR011947), NLI interacting factor (InterPro:IPR004274); BEST Arabidopsis thaliana protein match is: Haloacid dehalogenase-like hydrolase (HAD…
gwas_ABA_Mean(LRR).csv	2	610291	1.38607e-06	5.85821	5.471	1	0.005739	600491	601439	-	-8852	upstream	AT2G02280	gene	PP2-B4	phloem protein 2-B4	None	ID=AT2G02280;Note=protein_coding_gene;Name=AT2G02280
gwas_ABA_Mean(LRR).csv	2	610291	1.38607e-06	5.85821	5.471	1	0.005739	600491	601439	-	-8852	upstream	AT2G02280.1	mRNA	PP2-B4	phloem protein 2-B4	phloem protein 2-B4	phloem protein 2-B4 (PP2-B4); BEST Arabidopsis thaliana protein match is: phloem protein 2-B10 (TAIR:AT2G02360.1); Has 181 Blast hits to 181 proteins in 19 species: Archae - 0; Bacteria - 0; Metazoa - 0; Fungi - 0; Plants - 181; Viruses - 0; Other Eukaryotes - 0 (source: NCBI BLink).
gwas_ABA_Mean(LRR).csv	2	610291	1.38607e-06	5.85821	5.471	1	0.005739	606182	607839	-	-2452	upstream	AT2G02300	gene	PP2-B5	phloem protein 2-B5	None	ID=AT2G02300;Note=protein_coding_gene;Name=AT2G02300
gwas_ABA_Mean(LRR).csv	2	610291	1.38607e-06	5.85821	5.471	1	0.005739	606182	607839	-	-2452	upstream	AT2G02300.1	mRNA	PP2-B5	phloem protein 2-B5	phloem protein 2-B5	phloem protein 2-B5 (PP2-B5); FUNCTIONS IN: carbohydrate binding; INVOLVED IN: N-terminal protein myristoylation; LOCATED IN: cellular_component unknown; EXPRESSED IN: carpel; EXPRESSED DURING: 4 anthesis; CONTAINS InterPro DOMAIN/s: F-box domain, Skp2-like (InterPro:IPR022364); BEST Arabidopsis thaliana protein match is: phloem protein 2-B6 (TAIR:AT2G02310.1); Has 491 Blast hits to 482 proteins …
gwas_ABA_Mean(LRR).csv	2	610291	1.38607e-06	5.85821	5.471	1	0.005739	608759	610130	-	-161	upstream	AT2G02310	gene	PP2-B6	phloem protein 2-B6	None	ID=AT2G02310;Note=protein_coding_gene;Name=AT2G02310
gwas_ABA_Mean(LRR).csv	2	610291	1.38607e-06	5.85821	5.471	1	0.005739	608759	610130	-	-161	upstream	AT2G02310.1	mRNA	PP2-B6	phloem protein 2-B6	phloem protein 2-B6	phloem protein 2-B6 (PP2-B6); FUNCTIONS IN: carbohydrate binding; INVOLVED IN: N-terminal protein myristoylation; LOCATED IN: cellular_component unknown; EXPRESSED IN: leaf whorl, sperm cell, root, leaf; EXPRESSED DURING: LP.04 four leaves visible; CONTAINS InterPro DOMAIN/s: F-box domain, cyclin-like (InterPro:IPR001810), F-box domain, Skp2-like (InterPro:IPR022364); BEST Arabidopsis thaliana pr…
gwas_ABA_Mean(LRR).csv	2	610291	1.38607e-06	5.85821	5.471	1	0.005739	610428	611843	-	1552	downstream	AT2G02320	gene	PP2-B7	phloem protein 2-B7	None	ID=AT2G02320;Note=protein_coding_gene;Name=AT2G02320
gwas_ABA_Mean(LRR).csv	2	610291	1.38607e-06	5.85821	5.471	1	0.005739	610428	611843	-	1552	downstream	AT2G02320.1	mRNA	PP2-B7	phloem protein 2-B7	phloem protein 2-B7	phloem protein 2-B7 (PP2-B7); CONTAINS InterPro DOMAIN/s: F-box domain, cyclin-like (InterPro:IPR001810), F-box domain, Skp2-like (InterPro:IPR022364); BEST Arabidopsis thaliana protein match is: phloem protein 2-B8 (TAIR:AT2G02340.1); Has 490 Blast hits to 475 proteins in 28 species: Archae - 0; Bacteria - 0; Metazoa - 0; Fungi - 0; Plants - 490; Viruses - 0; Other Eukaryotes - 0 (source: NCBI B…
gwas_ABA_Mean(LRR).csv	2	610291	1.38607e-06	5.85821	5.471	1	0.005739	613725	614592	-	4301	downstream	AT2G02330	pseudogene	None	None	None	ID=AT2G02330;Note=pseudogene;Name=AT2G02330
gwas_ABA_Mean(LRR).csv	2	610291	1.38607e-06	5.85821	5.471	1	0.005739	613725	614592	-	4301	downstream	AT2G02330.1	pseudogenic_transcript	None	None		pseudogene, similar to P0443G08.20, blastp match of 37% identity and 7.2e-16 P-value to GP|28812128|dbj|BAC64996.1||AP004461 P0443G08.20 {Oryza sativa (japonica cultivar-group)}
gwas_ABA_Mean(LRR).csv	2	610291	1.38607e-06	5.85821	5.471	1	0.005739	616088	617274	-	6983	downstream	AT2G02340	gene	PP2-B8	phloem protein 2-B8	None	ID=AT2G02340;Note=protein_coding_gene;Name=AT2G02340
gwas_ABA_Mean(LRR).csv	2	610291	1.38607e-06	5.85821	5.471	1	0.005739	616088	617274	-	6983	downstream	AT2G02340.1	mRNA	PP2-B8	phloem protein 2-B8	phloem protein 2-B8	phloem protein 2-B8 (PP2-B8); CONTAINS InterPro DOMAIN/s: F-box domain, cyclin-like (InterPro:IPR001810), F-box domain, Skp2-like (InterPro:IPR022364); BEST Arabidopsis thaliana protein match is: phloem protein 2-B7 (TAIR:AT2G02320.1); Has 560 Blast hits to 546 proteins in 38 species: Archae - 0; Bacteria - 0; Metazoa - 0; Fungi - 0; Plants - 560; Viruses - 0; Other Eukaryotes - 0 (source: NCBI B…
gwas_ABA_Mean(LRR).csv	2	610291	1.38607e-06	5.85821	5.471	1	0.005739	617800	619091	-	8800	downstream	AT2G02350	gene	SKIP3	SKP1 interacting partner 3	None	ID=AT2G02350;Note=protein_coding_gene;Name=AT2G02350
gwas_ABA_Mean(LRR).csv	2	610291	1.38607e-06	5.85821	5.471	1	0.005739	617800	619091	-	8800	downstream	AT2G02350.1	mRNA	SKIP3	SKP1 interacting partner 3	SKP1 interacting partner 3	SKP1 interacting partner 3 (SKIP3); BEST Arabidopsis thaliana protein match is: phloem protein 2-B10 (TAIR:AT2G02360.1); Has 311 Blast hits to 302 proteins in 22 species: Archae - 0; Bacteria - 0; Metazoa - 0; Fungi - 0; Plants - 311; Viruses - 0; Other Eukaryotes - 0 (source: NCBI BLink).
gwas_ABA_Mean(LRR).csv	2	610291	1.38607e-06	5.85821	5.471	1	0.005739	619406	620768	-	10477	downstream	AT2G02360	gene	PP2-B10	phloem protein 2-B10	None	ID=AT2G02360;Note=protein_coding_gene;Name=AT2G02360
gwas_ABA_Mean(LRR).csv	2	610291	1.38607e-06	5.85821	5.471	1	0.005739	619406	620768	-	10477	downstream	AT2G02360.1	mRNA	PP2-B10	phloem protein 2-B10	phloem protein 2-B10	phloem protein 2-B10 (PP2-B10); CONTAINS InterPro DOMAIN/s: F-box domain, cyclin-like (InterPro:IPR001810), F-box domain, Skp2-like (InterPro:IPR022364); BEST Arabidopsis thaliana protein match is: F-box family protein (TAIR:AT2G02240.1); Has 572 Blast hits to 558 proteins in 38 species: Archae - 0; Bacteria - 0; Metazoa - 5; Fungi - 0; Plants - 567; Viruses - 0; Other Eukaryotes - 0 (source: NCB…
gwas_ABA_Mean(LRR).csv	2	610291	1.38607e-06	5.85821	5.471	1	0.005739	610162	610269	-	-22	upstream	sORF1870	sorf	None	None	None	sORF1870.1;protein_coding
gwas_ABA_Mean(LRR).csv	5	22270694	1.39302e-06	5.85604	5.471	1	0.005739	22261271	22263921	+	-9423	downstream	AT5G54800	gene	GPT1	glucose 6-phosphate/phosphate translocator 1	None	ID=AT5G54800;Note=protein_coding_gene;Name=AT5G54800
gwas_ABA_Mean(LRR).csv	5	22270694	1.39302e-06	5.85604	5.471	1	0.005739	22261271	22263921	+	-9423	downstream	AT5G54800.1	mRNA	GPT1	glucose 6-phosphate/phosphate translocator 1	glucose 6-phosphate/phosphate translocator 1	glucose 6-phosphate/phosphate translocator 1 (GPT1); FUNCTIONS IN: antiporter activity, glucose-6-phosphate transmembrane transporter activity; INVOLVED IN: vacuole organization, pollen maturation, embryo sac development, response to nematode, lipid particle organization; LOCATED IN: integral to membrane, chloroplast; EXPRESSED IN: 22 plant structures; EXPRESSED DURING: 14 growth stages; CONTAINS…
gwas_ABA_Mean(LRR).csv	5	22270694	1.39302e-06	5.85604	5.471	1	0.005739	22269859	22271777	+	-835	in gene	AT5G54820	gene	None	None	None	ID=AT5G54820;Note=protein_coding_gene;Name=AT5G54820
gwas_ABA_Mean(LRR).csv	5	22270694	1.39302e-06	5.85604	5.471	1	0.005739	22269859	22271777	+	-835	in gene	AT5G54820.1	mRNA	None	None	F-box/RNI-like superfamily protein	F-box/RNI-like superfamily protein; LOCATED IN: endomembrane system; CONTAINS InterPro DOMAIN/s: F-box domain, cyclin-like (InterPro:IPR001810), F-box domain, Skp2-like (InterPro:IPR022364), FBD-like (InterPro:IPR006566); BEST Arabidopsis thaliana protein match is: F-box family protein (TAIR:AT1G56400.1); Has 1807 Blast hits to 1807 proteins in 277 species: Archae - 0; Bacteria - 0; Metazoa - 736…
gwas_ABA_Mean(LRR).csv	5	22270694	1.39302e-06	5.85604	5.471	1	0.005739	22273070	22276301	+	2376	upstream	AT5G54830	gene	None	None	None	ID=AT5G54830;Note=protein_coding_gene;Name=AT5G54830
gwas_ABA_Mean(LRR).csv	5	22270694	1.39302e-06	5.85604	5.471	1	0.005739	22273070	22276301	+	2376	upstream	AT5G54830.1	mRNA	None	None	DOMON domain-containing protein / dopamine beta-monooxygenase N-terminal domain-containing protein	DOMON domain-containing protein / dopamine beta-monooxygenase N-terminal domain-containing protein; FUNCTIONS IN: dopamine beta-monooxygenase activity, monooxygenase activity; INVOLVED IN: histidine catabolic process, metabolic process; LOCATED IN: endomembrane system, integral to membrane; EXPRESSED IN: 22 plant structures; EXPRESSED DURING: 11 growth stages; CONTAINS InterPro DOMAIN/s: Cytochro…
gwas_ABA_Mean(LRR).csv	5	22270694	1.39302e-06	5.85604	5.471	1	0.005739	22264594	22266785	-	-3909	upstream	AT5G54810	gene	TSB1	tryptophan synthase beta-subunit 1	None	ID=AT5G54810;Note=protein_coding_gene;Name=AT5G54810
gwas_ABA_Mean(LRR).csv	5	22270694	1.39302e-06	5.85604	5.471	1	0.005739	22264594	22266785	-	-3909	upstream	AT5G54810.1	mRNA	TSB1	tryptophan synthase beta-subunit 1	tryptophan synthase beta-subunit 1	tryptophan synthase beta-subunit 1 (TSB1); FUNCTIONS IN: tryptophan synthase activity; INVOLVED IN: response to oxidative stress, tryptophan biosynthetic process, response to salt stress, indoleacetic acid biosynthetic process; LOCATED IN: chloroplast stroma, chloroplast; EXPRESSED IN: guard cell, root; CONTAINS InterPro DOMAIN/s: Tryptophan synthase, beta chain (InterPro:IPR006654), Tryptophan s…
gwas_ABA_Mean(LRR).csv	5	22270694	1.39302e-06	5.85604	5.471	1	0.005739	22276513	22278423	-	7729	downstream	AT5G54840	gene	SGP1	None	None	ID=AT5G54840;Note=protein_coding_gene;Name=AT5G54840
gwas_ABA_Mean(LRR).csv	5	22270694	1.39302e-06	5.85604	5.471	1	0.005739	22276513	22278423	-	7729	downstream	AT5G54840.1	mRNA	SGP1	None	Ras-related small GTP-binding family protein	SGP1; FUNCTIONS IN: GTP binding; INVOLVED IN: small GTPase mediated signal transduction; LOCATED IN: intracellular; EXPRESSED IN: 29 plant structures; EXPRESSED DURING: 13 growth stages; CONTAINS InterPro DOMAIN/s: Ras GTPase (InterPro:IPR001806), Small GTP-binding protein (InterPro:IPR005225), Small GTPase (InterPro:IPR020851), Mitochondrial Rho-like (InterPro:IPR013684), GTPase, Tem1 (InterPro:…
gwas_ABA_Mean(LRR).csv	5	22270694	1.39302e-06	5.85604	5.471	1	0.005739	22276630	22278423	-	7729	downstream	AT5G54840.2	mRNA	SGP1	None	Ras-related small GTP-binding family protein	SGP1; FUNCTIONS IN: GTP binding; INVOLVED IN: small GTPase mediated signal transduction; LOCATED IN: intracellular; EXPRESSED IN: 29 plant structures; EXPRESSED DURING: 13 growth stages; CONTAINS InterPro DOMAIN/s: Ras GTPase (InterPro:IPR001806), Small GTPase (InterPro:IPR020851), Mitochondrial Rho-like (InterPro:IPR013684), GTPase, Tem1 (InterPro:IPR017231); BEST Arabidopsis thaliana protein ma…
gwas_ABA_Mean(LRR).csv	5	22270694	1.39302e-06	5.85604	5.471	1	0.005739	22280583	22282352	-	11658	downstream	AT5G54850	gene	None	None	None	ID=AT5G54850;Note=protein_coding_gene;Name=AT5G54850
gwas_ABA_Mean(LRR).csv	5	22270694	1.39302e-06	5.85604	5.471	1	0.005739	22280583	22282352	-	11658	downstream	AT5G54850.1	mRNA	None	None		unknown protein; Has 1807 Blast hits to 1807 proteins in 277 species: Archae - 0; Bacteria - 0; Metazoa - 736; Fungi - 347; Plants - 385; Viruses - 0; Other Eukaryotes - 339 (source: NCBI BLink).
gwas_ABA_Mean(LRR).csv	3	9799941	1.47854e-06	5.83017	5.471	1	0.005972	9788605	9790351	+	-11336	downstream	AT3G26618	gene	ERF1-3	eukaryotic release factor 1-3	None	ID=AT3G26618;Note=protein_coding_gene;Name=AT3G26618
gwas_ABA_Mean(LRR).csv	3	9799941	1.47854e-06	5.83017	5.471	1	0.005972	9788605	9790351	+	-11336	downstream	AT3G26618.1	mRNA	ERF1-3	eukaryotic release factor 1-3	eukaryotic release factor 1-3	eukaryotic release factor 1-3 (ERF1-3); FUNCTIONS IN: translation release factor activity; INVOLVED IN: translational termination; LOCATED IN: cytoplasm; EXPRESSED IN: male gametophyte, leaf, pollen tube; EXPRESSED DURING: M germinated pollen stage; CONTAINS InterPro DOMAIN/s: eRF1 domain 2 (InterPro:IPR005141), eRF1 domain 3 (InterPro:IPR005142), eRF1 domain 1 (InterPro:IPR005140), Peptide chain…
gwas_ABA_Mean(LRR).csv	3	9799941	1.47854e-06	5.83017	5.471	1	0.005972	9790628	9791117	+	-9313	downstream	AT3G26620	gene	LBD23	LOB domain-containing protein 23	None	ID=AT3G26620;Note=protein_coding_gene;Name=AT3G26620
gwas_ABA_Mean(LRR).csv	3	9799941	1.47854e-06	5.83017	5.471	1	0.005972	9790628	9791117	+	-9313	downstream	AT3G26620.1	mRNA	LBD23	LOB domain-containing protein 23	LOB domain-containing protein 23	LOB domain-containing protein 23 (LBD23); CONTAINS InterPro DOMAIN/s: Lateral organ boundaries, LOB (InterPro:IPR004883); BEST Arabidopsis thaliana protein match is: LOB domain-containing protein 24 (TAIR:AT3G26660.1); Has 984 Blast hits to 979 proteins in 25 species: Archae - 0; Bacteria - 0; Metazoa - 0; Fungi - 0; Plants - 984; Viruses - 0; Other Eukaryotes - 0 (source: NCBI BLink).
gwas_ABA_Mean(LRR).csv	3	9799941	1.47854e-06	5.83017	5.471	1	0.005972	9793220	9794457	+	-6721	downstream	AT3G26640	gene	LWD2	LIGHT-REGULATED WD 2	None	ID=AT3G26640;Note=protein_coding_gene;Name=AT3G26640
gwas_ABA_Mean(LRR).csv	3	9799941	1.47854e-06	5.83017	5.471	1	0.005972	9793220	9794457	+	-6721	downstream	AT3G26640.1	mRNA	LWD2	LIGHT-REGULATED WD 2	Transducin/WD40 repeat-like superfamily protein	LIGHT-REGULATED WD 2 (LWD2); CONTAINS InterPro DOMAIN/s: WD40 repeat 2 (InterPro:IPR019782), WD40 repeat-like-containing domain (InterPro:IPR011046), WD40 repeat, conserved site (InterPro:IPR019775), WD40-repeat-containing domain (InterPro:IPR017986), WD40/YVTN repeat-like-containing domain (InterPro:IPR015943), WD40 repeat (InterPro:IPR001680), WD40 repeat, subgroup (InterPro:IPR019781); BEST Ar…
gwas_ABA_Mean(LRR).csv	3	9799941	1.47854e-06	5.83017	5.471	1	0.005972	9795071	9797045	+	-4870	downstream	AT3G26650	gene	GAPA-1	GLYCERALDEHYDE 3-PHOSPHATE DEHYDROGENASE A SUBUNIT 1	None	ID=AT3G26650;Note=protein_coding_gene;Name=AT3G26650
gwas_ABA_Mean(LRR).csv	3	9799941	1.47854e-06	5.83017	5.471	1	0.005972	9795071	9797045	+	-4870	downstream	AT3G26650.1	mRNA	GAPA-1	GLYCERALDEHYDE 3-PHOSPHATE DEHYDROGENASE A SUBUNIT 1	glyceraldehyde 3-phosphate dehydrogenase A subunit	glyceraldehyde 3-phosphate dehydrogenase A subunit (GAPA); FUNCTIONS IN: protein binding, glyceraldehyde-3-phosphate dehydrogenase activity; INVOLVED IN: in 6 processes; LOCATED IN: in 6 components; EXPRESSED IN: 26 plant structures; EXPRESSED DURING: 14 growth stages; CONTAINS InterPro DOMAIN/s: Glyceraldehyde 3-phosphate dehydrogenase subfamily (InterPro:IPR000173), Glyceraldehyde 3-phosphate d…
gwas_ABA_Mean(LRR).csv	3	9799941	1.47854e-06	5.83017	5.471	1	0.005972	9801214	9804282	+	1273	upstream	AT3G26680	gene	SNM1	SENSITIVE TO NITROGEN MUSTARD 1	None	ID=AT3G26680;Note=protein_coding_gene;Name=AT3G26680
gwas_ABA_Mean(LRR).csv	3	9799941	1.47854e-06	5.83017	5.471	1	0.005972	9801308	9804282	+	1367	upstream	AT3G26680.1	mRNA	SNM1	SENSITIVE TO NITROGEN MUSTARD 1	DNA repair metallo-beta-lactamase family protein	SENSITIVE TO NITROGEN MUSTARD 1 (SNM1); FUNCTIONS IN: hydrolase activity; INVOLVED IN: DNA repair, response to stress; LOCATED IN: cellular_component unknown; EXPRESSED IN: 24 plant structures; EXPRESSED DURING: 15 growth stages; CONTAINS InterPro DOMAIN/s: Beta-lactamase-like (InterPro:IPR001279), DNA repair metallo-beta-lactamase (InterPro:IPR011084); BEST Arabidopsis thaliana protein match is:…
gwas_ABA_Mean(LRR).csv	3	9799941	1.47854e-06	5.83017	5.471	1	0.005972	9801214	9804282	+	1273	upstream	AT3G26680.2	mRNA	SNM1	SENSITIVE TO NITROGEN MUSTARD 1	DNA repair metallo-beta-lactamase family protein	SENSITIVE TO NITROGEN MUSTARD 1 (SNM1); FUNCTIONS IN: hydrolase activity; INVOLVED IN: DNA repair, response to stress; LOCATED IN: cellular_component unknown; EXPRESSED IN: 24 plant structures; EXPRESSED DURING: 15 growth stages; CONTAINS InterPro DOMAIN/s: Beta-lactamase-like (InterPro:IPR001279), DNA repair metallo-beta-lactamase (InterPro:IPR011084); BEST Arabidopsis thaliana protein match is:…
gwas_ABA_Mean(LRR).csv	3	9799941	1.47854e-06	5.83017	5.471	1	0.005972	9801214	9803792	+	1273	upstream	AT3G26680.3	mRNA	SNM1	SENSITIVE TO NITROGEN MUSTARD 1	DNA repair metallo-beta-lactamase family protein	SENSITIVE TO NITROGEN MUSTARD 1 (SNM1); FUNCTIONS IN: hydrolase activity; INVOLVED IN: DNA repair, response to stress; LOCATED IN: cellular_component unknown; EXPRESSED IN: 24 plant structures; EXPRESSED DURING: 15 growth stages; CONTAINS InterPro DOMAIN/s: Beta-lactamase-like (InterPro:IPR001279), DNA repair metallo-beta-lactamase (InterPro:IPR011084); BEST Arabidopsis thaliana protein match is:…
gwas_ABA_Mean(LRR).csv	3	9799941	1.47854e-06	5.83017	5.471	1	0.005972	9791371	9792985	-	-6956	upstream	AT3G26630	gene	None	None	None	ID=AT3G26630;Note=protein_coding_gene;Name=AT3G26630
gwas_ABA_Mean(LRR).csv	3	9799941	1.47854e-06	5.83017	5.471	1	0.005972	9791371	9792985	-	-6956	upstream	AT3G26630.1	mRNA	None	None	Tetratricopeptide repeat (TPR)-like superfamily protein	Tetratricopeptide repeat (TPR)-like superfamily protein; CONTAINS InterPro DOMAIN/s: Pentatricopeptide repeat (InterPro:IPR002885); BEST Arabidopsis thaliana protein match is: Pentatricopeptide repeat (PPR-like) superfamily protein (TAIR:AT2G42920.1); Has 33140 Blast hits to 12409 proteins in 168 species: Archae - 0; Bacteria - 0; Metazoa - 3; Fungi - 38; Plants - 32761; Viruses - 0; Other Eukary…
gwas_ABA_Mean(LRR).csv	3	9799941	1.47854e-06	5.83017	5.471	1	0.005972	9797129	9797620	-	-2321	upstream	AT3G26660	gene	LBD24	LOB domain-containing protein 24	None	ID=AT3G26660;Note=protein_coding_gene;Name=AT3G26660
gwas_ABA_Mean(LRR).csv	3	9799941	1.47854e-06	5.83017	5.471	1	0.005972	9797129	9797620	-	-2321	upstream	AT3G26660.1	mRNA	LBD24	LOB domain-containing protein 24	LOB domain-containing protein 24	LOB domain-containing protein 24 (LBD24); INVOLVED IN: biological_process unknown; LOCATED IN: membrane; EXPRESSED IN: leaf; CONTAINS InterPro DOMAIN/s: Lateral organ boundaries, LOB (InterPro:IPR004883); BEST Arabidopsis thaliana protein match is: LOB domain-containing protein 23 (TAIR:AT3G26620.1); Has 984 Blast hits to 979 proteins in 25 species: Archae - 0; Bacteria - 0; Metazoa - 0; Fungi - …
gwas_ABA_Mean(LRR).csv	3	9799941	1.47854e-06	5.83017	5.471	1	0.005972	9797986	9801169	-	1228	in gene	AT3G26670	gene	None	None	None	ID=AT3G26670;Note=protein_coding_gene;Name=AT3G26670
gwas_ABA_Mean(LRR).csv	3	9799941	1.47854e-06	5.83017	5.471	1	0.005972	9797986	9800910	-	969	in gene	AT3G26670.1	mRNA	None	None	Protein of unknown function (DUF803)	Protein of unknown function (DUF803); CONTAINS InterPro DOMAIN/s: Protein of unknown function DUF803 (InterPro:IPR008521); BEST Arabidopsis thaliana protein match is: Protein of unknown function (DUF803) (TAIR:AT3G23870.1); Has 1048 Blast hits to 1038 proteins in 170 species: Archae - 0; Bacteria - 0; Metazoa - 347; Fungi - 379; Plants - 231; Viruses - 2; Other Eukaryotes - 89 (source: NCBI BLink…
gwas_ABA_Mean(LRR).csv	3	9799941	1.47854e-06	5.83017	5.471	1	0.005972	9797986	9801169	-	1228	in gene	AT3G26670.2	mRNA	None	None	Protein of unknown function (DUF803)	Protein of unknown function (DUF803); CONTAINS InterPro DOMAIN/s: Protein of unknown function DUF803 (InterPro:IPR008521); BEST Arabidopsis thaliana protein match is: Protein of unknown function (DUF803) (TAIR:AT3G23870.1); Has 1048 Blast hits to 1038 proteins in 170 species: Archae - 0; Bacteria - 0; Metazoa - 347; Fungi - 379; Plants - 231; Viruses - 2; Other Eukaryotes - 89 (source: NCBI BLink…
gwas_ABA_Mean(LRR).csv	3	9799941	1.47854e-06	5.83017	5.471	1	0.005972	9797986	9801043	-	1102	in gene	AT3G26670.3	mRNA	None	None	Protein of unknown function (DUF803)	Protein of unknown function (DUF803); CONTAINS InterPro DOMAIN/s: Protein of unknown function DUF803 (InterPro:IPR008521); BEST Arabidopsis thaliana protein match is: Protein of unknown function (DUF803) (TAIR:AT3G23870.1); Has 35333 Blast hits to 34131 proteins in 2444 species: Archae - 798; Bacteria - 22429; Metazoa - 974; Fungi - 991; Plants - 531; Viruses - 0; Other Eukaryotes - 9610 (source:…
gwas_ABA_Mean(LRR).csv	3	9799941	1.47854e-06	5.83017	5.471	1	0.005972	9804253	9805715	-	5774	downstream	AT3G26690	gene	NUDX13	nudix hydrolase homolog 13	None	ID=AT3G26690;Note=protein_coding_gene;Name=AT3G26690
gwas_ABA_Mean(LRR).csv	3	9799941	1.47854e-06	5.83017	5.471	1	0.005972	9804253	9805715	-	5774	downstream	AT3G26690.1	mRNA	NUDX13	nudix hydrolase homolog 13	nudix hydrolase homolog 13	nudix hydrolase homolog 13 (NUDX13); CONTAINS InterPro DOMAIN/s: NUDIX hydrolase domain-like (InterPro:IPR015797), NUDIX hydrolase, conserved site (InterPro:IPR020084), NUDIX hydrolase domain (InterPro:IPR000086); BEST Arabidopsis thaliana protein match is: nudix hydrolase homolog 12 (TAIR:AT1G12880.1); Has 1216 Blast hits to 1215 proteins in 350 species: Archae - 0; Bacteria - 513; Metazoa - 242…
gwas_ABA_Mean(LRR).csv	3	9799941	1.47854e-06	5.83017	5.471	1	0.005972	9804253	9805715	-	5774	downstream	AT3G26690.2	mRNA	NUDX13	nudix hydrolase homolog 13	nudix hydrolase homolog 13	nudix hydrolase homolog 13 (NUDX13); CONTAINS InterPro DOMAIN/s: NUDIX hydrolase domain-like (InterPro:IPR015797), NUDIX hydrolase, conserved site (InterPro:IPR020084), NUDIX hydrolase domain (InterPro:IPR000086); BEST Arabidopsis thaliana protein match is: nudix hydrolase homolog 12 (TAIR:AT1G12880.1); Has 1216 Blast hits to 1215 proteins in 350 species: Archae - 0; Bacteria - 513; Metazoa - 242…
gwas_ABA_Mean(LRR).csv	1	25162621	1.59946e-06	5.79603	5.471	1	0.006336	25158858	25162322	+	-3763	downstream	AT1G67240	transposable_element_gene	None	None	None	ID=AT1G67240;Note=transposable_element_gene;Name=AT1G67240;Derives_from=AT1TE82600
gwas_ABA_Mean(LRR).csv	1	25162621	1.59946e-06	5.79603	5.471	1	0.006336	25158858	25162322	+	-3763	downstream	AT1G67240.1	mRNA_TE_gene	None	None	transposable element gene	Mutator-like transposase family, has a 4.5e-23 P-value blast match to GB:AAA21566 mudrA of transposon="MuDR" (MuDr-element) (Zea mays)
gwas_ABA_Mean(LRR).csv	1	25162621	1.59946e-06	5.79603	5.471	1	0.006336	25151270	25156323	-	-6298	upstream	AT1G67230	gene	LINC1	LITTLE NUCLEI1	None	ID=AT1G67230;Note=protein_coding_gene;Name=AT1G67230
gwas_ABA_Mean(LRR).csv	1	25162621	1.59946e-06	5.79603	5.471	1	0.006336	25151270	25156323	-	-6298	upstream	AT1G67230.1	mRNA	LINC1	LITTLE NUCLEI1	little nuclei1	LITTLE NUCLEI1 (LINC1); FUNCTIONS IN: molecular_function unknown; INVOLVED IN: nucleus organization; LOCATED IN: cytosol, nucleus; EXPRESSED IN: 25 plant structures; EXPRESSED DURING: 13 growth stages; BEST Arabidopsis thaliana protein match is: nuclear matrix constituent protein-related (TAIR:AT1G13220.2); Has 314297 Blast hits to 138342 proteins in 3965 species: Archae - 3454; Bacteria - 70538;…
gwas_ABA_Mean(LRR).csv	1	25162621	1.59946e-06	5.79603	5.471	1	0.006336	25158115	25158454	-	-4167	upstream	AT1G67238	gene	None	None	None	ID=AT1G67238;Note=other_RNA;Name=AT1G67238
gwas_ABA_Mean(LRR).csv	1	25162621	1.59946e-06	5.79603	5.471	1	0.006336	25158115	25158454	-	-4167	upstream	AT1G67238.1	ncRNA	None	None	other RNA	None
gwas_ABA_Mean(LRR).csv	1	25162621	1.59946e-06	5.79603	5.471	1	0.006336	25163642	25165056	-	2435	downstream	AT1G67250	gene	None	None	None	ID=AT1G67250;Note=protein_coding_gene;Name=AT1G67250
gwas_ABA_Mean(LRR).csv	1	25162621	1.59946e-06	5.79603	5.471	1	0.006336	25163642	25165056	-	2435	downstream	AT1G67250.1	mRNA	None	None	Proteasome maturation factor UMP1	Proteasome maturation factor UMP1; CONTAINS InterPro DOMAIN/s: Proteasome maturation factor UMP1 (InterPro:IPR008012); BEST Arabidopsis thaliana protein match is: acclimation of photosynthesis to environment (TAIR:AT5G38660.2); Has 220 Blast hits to 220 proteins in 80 species: Archae - 0; Bacteria - 0; Metazoa - 106; Fungi - 2; Plants - 90; Viruses - 0; Other Eukaryotes - 22 (source: NCBI BLink).
gwas_ABA_Mean(LRR).csv	1	25162621	1.59946e-06	5.79603	5.471	1	0.006336	25167462	25169307	-	6686	downstream	AT1G67260	gene	TCP1	None	None	ID=AT1G67260;Note=protein_coding_gene;Name=AT1G67260
gwas_ABA_Mean(LRR).csv	1	25162621	1.59946e-06	5.79603	5.471	1	0.006336	25168228	25169307	-	6686	downstream	AT1G67260.1	mRNA	TCP1	None	TCP family transcription factor	TCP1; CONTAINS InterPro DOMAIN/s: Transcription factor, TCP (InterPro:IPR005333), CYC/TB1, R domain (InterPro:IPR017888), Transcription factor TCP subgroup (InterPro:IPR017887); BEST Arabidopsis thaliana protein match is: TCP domain protein 12 (TAIR:AT1G68800.1); Has 1624 Blast hits to 1624 proteins in 376 species: Archae - 0; Bacteria - 0; Metazoa - 0; Fungi - 2; Plants - 1618; Viruses - 0; Othe…
gwas_ABA_Mean(LRR).csv	1	25162621	1.59946e-06	5.79603	5.471	1	0.006336	25167462	25169307	-	6686	downstream	AT1G67260.2	mRNA	TCP1	None	TCP family transcription factor	TCP1; FUNCTIONS IN: DNA binding, sequence-specific DNA binding transcription factor activity; INVOLVED IN: flower development; LOCATED IN: cellular_component unknown; EXPRESSED IN: floral meristem; EXPRESSED DURING: 1 floral meristem visible, 2 floral meristem notched; CONTAINS InterPro DOMAIN/s: Transcription factor, TCP (InterPro:IPR005333), CYC/TB1, R domain (InterPro:IPR017888), Transcription…
gwas_ABA_Mean(LRR).csv	1	25162621	1.59946e-06	5.79603	5.471	1	0.006336	25162551	25162688	-	67	in gene	sORF1501	sorf	None	None	None	sORF1501.1;protein_coding
gwas_ABA_Mean(LRR).csv	1	25162621	1.59946e-06	5.79603	5.471	1	0.006336	25162939	25163145	-	524	downstream	sORF1502	sorf	None	None	None	sORF1502.1;protein_coding
gwas_ABA_Mean(LRR).csv	1	10387202	2.26593e-06	5.64475	5.471	1	0.008345	10375763	10377871	+	-11439	downstream	AT1G29670	gene	None	None	None	ID=AT1G29670;Note=protein_coding_gene;Name=AT1G29670
gwas_ABA_Mean(LRR).csv	1	10387202	2.26593e-06	5.64475	5.471	1	0.008345	10375763	10377871	+	-11439	downstream	AT1G29670.1	mRNA	None	None	GDSL-like Lipase/Acylhydrolase superfamily protein	GDSL-like Lipase/Acylhydrolase superfamily protein; FUNCTIONS IN: hydrolase activity, acting on ester bonds, carboxylesterase activity; INVOLVED IN: lipid metabolic process; LOCATED IN: apoplast, cell wall, chloroplast; EXPRESSED IN: 23 plant structures; EXPRESSED DURING: 14 growth stages; CONTAINS InterPro DOMAIN/s: Lipase, GDSL (InterPro:IPR001087); BEST Arabidopsis thaliana protein match is: G…
gwas_ABA_Mean(LRR).csv	1	10387202	2.26593e-06	5.64475	5.471	1	0.008345	10387673	10389100	+	471	upstream	AT1G29710	gene	None	None	None	ID=AT1G29710;Note=protein_coding_gene;Name=AT1G29710
gwas_ABA_Mean(LRR).csv	1	10387202	2.26593e-06	5.64475	5.471	1	0.008345	10387673	10389100	+	471	upstream	AT1G29710.1	mRNA	None	None	Tetratricopeptide repeat (TPR)-like superfamily protein	Tetratricopeptide repeat (TPR)-like superfamily protein; FUNCTIONS IN: molecular_function unknown; INVOLVED IN: biological_process unknown; LOCATED IN: mitochondrion; EXPRESSED IN: 21 plant structures; EXPRESSED DURING: 13 growth stages; CONTAINS InterPro DOMAIN/s: Pentatricopeptide repeat (InterPro:IPR002885); BEST Arabidopsis thaliana protein match is: Pentatricopeptide repeat (PPR) superfamily…
gwas_ABA_Mean(LRR).csv	1	10387202	2.26593e-06	5.64475	5.471	1	0.008345	10377790	10378961	-	-8241	upstream	AT1G29680	gene	None	None	None	ID=AT1G29680;Note=protein_coding_gene;Name=AT1G29680
gwas_ABA_Mean(LRR).csv	1	10387202	2.26593e-06	5.64475	5.471	1	0.008345	10377790	10378961	-	-8241	upstream	AT1G29680.1	mRNA	None	None	Protein of unknown function (DUF1264)	Protein of unknown function (DUF1264); CONTAINS InterPro DOMAIN/s: Protein of unknown function DUF1264 (InterPro:IPR010686); BEST Arabidopsis thaliana protein match is: Protein of unknown function (DUF1264) (TAIR:AT5G45690.1); Has 286 Blast hits to 286 proteins in 122 species: Archae - 0; Bacteria - 120; Metazoa - 0; Fungi - 64; Plants - 100; Viruses - 0; Other Eukaryotes - 2 (source: NCBI BLink).
gwas_ABA_Mean(LRR).csv	1	10387202	2.26593e-06	5.64475	5.471	1	0.008345	10379020	10382123	-	-5079	upstream	AT1G29690	gene	CAD1	constitutively activated cell death 1	None	ID=AT1G29690;Note=protein_coding_gene;Name=AT1G29690
gwas_ABA_Mean(LRR).csv	1	10387202	2.26593e-06	5.64475	5.471	1	0.008345	10379020	10382123	-	-5079	upstream	AT1G29690.1	mRNA	CAD1	constitutively activated cell death 1	MAC/Perforin domain-containing protein	constitutively activated cell death 1 (CAD1); CONTAINS InterPro DOMAIN/s: Membrane attack complex component/perforin (MACPF) domain (InterPro:IPR020864); BEST Arabidopsis thaliana protein match is: MAC/Perforin domain-containing protein (TAIR:AT4G24290.2); Has 226 Blast hits to 225 proteins in 30 species: Archae - 0; Bacteria - 6; Metazoa - 14; Fungi - 0; Plants - 200; Viruses - 0; Other Eukaryot…
gwas_ABA_Mean(LRR).csv	1	10387202	2.26593e-06	5.64475	5.471	1	0.008345	10384981	10387441	-	239	in gene	AT1G29700	gene	None	None	None	ID=AT1G29700;Note=protein_coding_gene;Name=AT1G29700
gwas_ABA_Mean(LRR).csv	1	10387202	2.26593e-06	5.64475	5.471	1	0.008345	10384981	10387441	-	239	in gene	AT1G29700.1	mRNA	None	None	Metallo-hydrolase/oxidoreductase superfamily protein	Metallo-hydrolase/oxidoreductase superfamily protein; FUNCTIONS IN: molecular_function unknown; INVOLVED IN: biological_process unknown; LOCATED IN: chloroplast; EXPRESSED IN: 22 plant structures; EXPRESSED DURING: 13 growth stages; Has 404 Blast hits to 404 proteins in 124 species: Archae - 0; Bacteria - 197; Metazoa - 0; Fungi - 2; Plants - 43; Viruses - 0; Other Eukaryotes - 162 (source: NCBI …
gwas_ABA_Mean(LRR).csv	1	10387202	2.26593e-06	5.64475	5.471	1	0.008345	10389294	10392668	-	5466	downstream	AT1G29715	pseudogene	None	None	None	ID=AT1G29715;Note=pseudogene;Name=AT1G29715
gwas_ABA_Mean(LRR).csv	1	10387202	2.26593e-06	5.64475	5.471	1	0.008345	10389294	10392668	-	5466	downstream	AT1G29715.1	pseudogenic_transcript	None	None		pseudogene, putative receptor-related serine/threonine kinase, blastp match of 67% identity and 2.6e-98 P-value to GP|8671882|gb|AAF78445.1|AC018748_24|AC018748 Contains a weak similarity to disease resistance protein (cf-5) gene from Lycopersicon esculentum gb|AF053993 and contains multiple leucine rich PF|00560 repeats and protein kinase PF|00069 domain. EST gb|T0-TRUNCATED-
gwas_ABA_Mean(LRR).csv	1	10387202	2.26593e-06	5.64475	5.471	1	0.008345	10393797	10399873	-	12671	downstream	AT1G29720	gene	None	None	None	ID=AT1G29720;Note=protein_coding_gene;Name=AT1G29720
gwas_ABA_Mean(LRR).csv	1	10387202	2.26593e-06	5.64475	5.471	1	0.008345	10393797	10399873	-	12671	downstream	AT1G29720.1	mRNA	None	None	Leucine-rich repeat transmembrane protein kinase	Leucine-rich repeat transmembrane protein kinase; FUNCTIONS IN: protein serine/threonine kinase activity, protein kinase activity, kinase activity, ATP binding; INVOLVED IN: protein amino acid phosphorylation; LOCATED IN: endomembrane system; EXPRESSED IN: 15 plant structures; EXPRESSED DURING: 9 growth stages; CONTAINS InterPro DOMAIN/s: Protein kinase, ATP binding site (InterPro:IPR017441), Ser…
gwas_ABA_Mean(LRR).csv	1	10387202	2.26593e-06	5.64475	5.471	1	0.008345	10384147	10384293	-	-2909	upstream	sORF0567	sorf	None	None	None	sORF0567.1;protein_coding
gwas_ABA_Mean(LRR).csv	5	8248681	2.38847e-06	5.62188	5.471	1	0.008345	8238534	8243357	-	-5324	upstream	AT5G24270	gene	SOS3	SALT OVERLY SENSITIVE 3	None	ID=AT5G24270;Note=protein_coding_gene;Name=AT5G24270
gwas_ABA_Mean(LRR).csv	5	8248681	2.38847e-06	5.62188	5.471	1	0.008345	8238534	8240366	-	-8315	upstream	AT5G24270.1	mRNA	SOS3	SALT OVERLY SENSITIVE 3	Calcium-binding EF-hand family protein	SALT OVERLY SENSITIVE 3 (SOS3); CONTAINS InterPro DOMAIN/s: Recoverin (InterPro:IPR001125), EF-HAND 2 (InterPro:IPR018249), Calcineurin B protein (InterPro:IPR015757), EF-hand-like domain (InterPro:IPR011992), Calcium-binding EF-hand (InterPro:IPR002048); BEST Arabidopsis thaliana protein match is: calcineurin B-like protein 8 (TAIR:AT1G64480.1); Has 1807 Blast hits to 1807 proteins in 277 specie…
gwas_ABA_Mean(LRR).csv	5	8248681	2.38847e-06	5.62188	5.471	1	0.008345	8238534	8243357	-	-5324	upstream	AT5G24270.2	mRNA	SOS3	SALT OVERLY SENSITIVE 3	Calcium-binding EF-hand family protein	SALT OVERLY SENSITIVE 3 (SOS3); CONTAINS InterPro DOMAIN/s: Recoverin (InterPro:IPR001125), EF-HAND 2 (InterPro:IPR018249), Calcineurin B protein (InterPro:IPR015757), EF-hand-like domain (InterPro:IPR011992), Calcium-binding EF-hand (InterPro:IPR002048); BEST Arabidopsis thaliana protein match is: calcineurin B-like protein 8 (TAIR:AT1G64480.1).
gwas_ABA_Mean(LRR).csv	5	8248681	2.38847e-06	5.62188	5.471	1	0.008345	8251378	8262154	-	13473	downstream	AT5G24280	gene	GMI1	GAMMA-IRRADIATION AND MITOMYCIN C INDUCED 1	None	ID=AT5G24280;Note=protein_coding_gene;Name=AT5G24280
gwas_ABA_Mean(LRR).csv	5	8248681	2.38847e-06	5.62188	5.471	1	0.008345	8251378	8262154	-	13473	downstream	AT5G24280.1	mRNA	GMI1	GAMMA-IRRADIATION AND MITOMYCIN C INDUCED 1	gamma-irradiation and mitomycin c induced 1	GAMMA-IRRADIATION AND MITOMYCIN C INDUCED 1 (GMI1); BEST Arabidopsis thaliana protein match is: defective in meristem silencing 3 (TAIR:AT3G49250.1); Has 114 Blast hits to 102 proteins in 24 species: Archae - 0; Bacteria - 7; Metazoa - 8; Fungi - 4; Plants - 91; Viruses - 0; Other Eukaryotes - 4 (source: NCBI BLink).
gwas_ABA_Mean(LRR).csv	3	10054595	2.38967e-06	5.62166	5.471	1	0.008345	10053929	10055695	+	-666	in gene	AT3G27230	gene	None	None	None	ID=AT3G27230;Note=protein_coding_gene;Name=AT3G27230
gwas_ABA_Mean(LRR).csv	3	10054595	2.38967e-06	5.62166	5.471	1	0.008345	10053929	10055695	+	-666	in gene	AT3G27230.1	mRNA	None	None	S-adenosyl-L-methionine-dependent methyltransferases superfamily protein	S-adenosyl-L-methionine-dependent methyltransferases superfamily protein; CONTAINS InterPro DOMAIN/s: Protein of unknown function DUF248, methyltransferase putative (InterPro:IPR004159); BEST Arabidopsis thaliana protein match is: S-adenosyl-L-methionine-dependent methyltransferases superfamily protein (TAIR:AT5G40830.2); Has 347 Blast hits to 346 proteins in 22 species: Archae - 0; Bacteria - 2;…
gwas_ABA_Mean(LRR).csv	3	10054595	2.38967e-06	5.62166	5.471	1	0.008345	10061545	10062731	+	6950	upstream	AT3G27250	gene	None	None	None	ID=AT3G27250;Note=protein_coding_gene;Name=AT3G27250
gwas_ABA_Mean(LRR).csv	3	10054595	2.38967e-06	5.62166	5.471	1	0.008345	10061545	10062731	+	6950	upstream	AT3G27250.1	mRNA	None	None		unknown protein; BEST Arabidopsis thaliana protein match is: unknown protein (TAIR:AT5G40800.1); Has 104 Blast hits to 104 proteins in 13 species: Archae - 0; Bacteria - 0; Metazoa - 0; Fungi - 0; Plants - 104; Viruses - 0; Other Eukaryotes - 0 (source: NCBI BLink).
gwas_ABA_Mean(LRR).csv	3	10054595	2.38967e-06	5.62166	5.471	1	0.008345	10045186	10047343	-	-7252	upstream	AT3G27210	gene	None	None	None	ID=AT3G27210;Note=protein_coding_gene;Name=AT3G27210
gwas_ABA_Mean(LRR).csv	3	10054595	2.38967e-06	5.62166	5.471	1	0.008345	10045186	10047343	-	-7252	upstream	AT3G27210.1	mRNA	None	None		unknown protein; FUNCTIONS IN: molecular_function unknown; INVOLVED IN: N-terminal protein myristoylation; LOCATED IN: plasma membrane; EXPRESSED IN: 22 plant structures; EXPRESSED DURING: 13 growth stages; BEST Arabidopsis thaliana protein match is: unknown protein (TAIR:AT5G40860.1); Has 133 Blast hits to 98 proteins in 25 species: Archae - 0; Bacteria - 6; Metazoa - 32; Fungi - 7; Plants - 70;…
gwas_ABA_Mean(LRR).csv	3	10054595	2.38967e-06	5.62166	5.471	1	0.008345	10051612	10053678	-	-917	upstream	AT3G27220	gene	None	None	None	ID=AT3G27220;Note=protein_coding_gene;Name=AT3G27220
gwas_ABA_Mean(LRR).csv	3	10054595	2.38967e-06	5.62166	5.471	1	0.008345	10051612	10053678	-	-917	upstream	AT3G27220.1	mRNA	None	None	Galactose oxidase/kelch repeat superfamily protein	Galactose oxidase/kelch repeat superfamily protein; CONTAINS InterPro DOMAIN/s: Galactose oxidase/kelch, beta-propeller (InterPro:IPR011043), Kelch related (InterPro:IPR013089), Kelch-type beta propeller (InterPro:IPR015915); BEST Arabidopsis thaliana protein match is: Galactose oxidase/kelch repeat superfamily protein (TAIR:AT1G51540.1); Has 1505 Blast hits to 1317 proteins in 198 species: Archa…
gwas_ABA_Mean(LRR).csv	3	10054595	2.38967e-06	5.62166	5.471	1	0.008345	10055789	10058716	-	4121	downstream	AT3G27240	gene	None	None	None	ID=AT3G27240;Note=protein_coding_gene;Name=AT3G27240
gwas_ABA_Mean(LRR).csv	3	10054595	2.38967e-06	5.62166	5.471	1	0.008345	10055789	10058716	-	4121	downstream	AT3G27240.1	mRNA	None	None	Cytochrome C1 family	Cytochrome C1 family; FUNCTIONS IN: electron carrier activity, iron ion binding, heme binding, electron transporter, transferring electrons within CoQH2-cytochrome c reductase complex activity; LOCATED IN: in 6 components; EXPRESSED IN: 26 plant structures; EXPRESSED DURING: 15 growth stages; CONTAINS InterPro DOMAIN/s: Cytochrome c1 (InterPro:IPR002326), Cytochrome c1, transmembrane anchor, C-te…
gwas_ABA_Mean(LRR).csv	3	11153455	2.41465e-06	5.61715	5.471	1	0.008345	11148215	11151560	+	-5240	downstream	AT3G29180	gene	None	None	None	ID=AT3G29180;Note=protein_coding_gene;Name=AT3G29180
gwas_ABA_Mean(LRR).csv	3	11153455	2.41465e-06	5.61715	5.471	1	0.008345	11148215	11151560	+	-5240	downstream	AT3G29180.1	mRNA	None	None	Protein of unknown function (DUF1336)	Protein of unknown function (DUF1336); FUNCTIONS IN: molecular_function unknown; INVOLVED IN: N-terminal protein myristoylation; LOCATED IN: plasma membrane; EXPRESSED IN: 24 plant structures; EXPRESSED DURING: 15 growth stages; CONTAINS InterPro DOMAIN/s: Protein of unknown function DUF1336 (InterPro:IPR009769); BEST Arabidopsis thaliana protein match is: Protein of unknown function (DUF1336) (T…
gwas_ABA_Mean(LRR).csv	3	11153455	2.41465e-06	5.61715	5.471	1	0.008345	11148935	11151560	+	-4520	downstream	AT3G29180.2	mRNA	None	None	Protein of unknown function (DUF1336)	Protein of unknown function (DUF1336); CONTAINS InterPro DOMAIN/s: Protein of unknown function DUF1336 (InterPro:IPR009769); BEST Arabidopsis thaliana protein match is: Protein of unknown function (DUF1336) (TAIR:AT5G39430.1).
gwas_ABA_Mean(LRR).csv	3	11153455	2.41465e-06	5.61715	5.471	1	0.008345	11153341	11153445	+	-114	downstream	sORF4089	sorf	None	None	None	sORF4089.1;protein_coding
gwas_ABA_Mean(LRR).csv	3	11153455	2.41465e-06	5.61715	5.471	1	0.008345	11142520	11147668	-	-5787	upstream	AT3G29175	transposable_element_gene	None	None	None	ID=AT3G29175;Note=transposable_element_gene;Name=AT3G29175
gwas_ABA_Mean(LRR).csv	3	11153455	2.41465e-06	5.61715	5.471	1	0.008345	11142520	11147668	-	-5787	upstream	AT3G29175.1	mRNA_TE_gene	None	None	transposable element gene	Mutator-like transposase family, has a 3.8e-22 P-value blast match to GB:AAA21566 mudrA of transposon="MuDR" (MuDr-element) (Zea mays)
gwas_ABA_Mean(LRR).csv	3	11153455	2.41465e-06	5.61715	5.471	1	0.008345	11154929	11157226	-	3771	downstream	AT3G29185	gene	None	None	None	ID=AT3G29185;Note=protein_coding_gene;Name=AT3G29185
gwas_ABA_Mean(LRR).csv	3	11153455	2.41465e-06	5.61715	5.471	1	0.008345	11154929	11157226	-	3771	downstream	AT3G29185.1	mRNA	None	None	Domain of unknown function (DUF3598)	FUNCTIONS IN: molecular_function unknown; INVOLVED IN: biological_process unknown; LOCATED IN: chloroplast; EXPRESSED IN: 22 plant structures; EXPRESSED DURING: 14 growth stages; CONTAINS InterPro DOMAIN/s: Domain of unknown function DUF3598 (InterPro:IPR022017); Has 83 Blast hits to 82 proteins in 37 species: Archae - 0; Bacteria - 52; Metazoa - 0; Fungi - 0; Plants - 31; Viruses - 0; Other Euka…
gwas_ABA_Mean(LRR).csv	3	11153455	2.41465e-06	5.61715	5.471	1	0.008345	11154929	11157207	-	3752	downstream	AT3G29185.2	mRNA	None	None	Domain of unknown function (DUF3598)	FUNCTIONS IN: molecular_function unknown; INVOLVED IN: biological_process unknown; LOCATED IN: chloroplast; EXPRESSED IN: 22 plant structures; EXPRESSED DURING: 14 growth stages; CONTAINS InterPro DOMAIN/s: Domain of unknown function DUF3598 (InterPro:IPR022017); Has 54 Blast hits to 54 proteins in 23 species: Archae - 0; Bacteria - 24; Metazoa - 0; Fungi - 0; Plants - 30; Viruses - 0; Other Euka…
gwas_ABA_Mean(LRR).csv	3	11153455	2.41465e-06	5.61715	5.471	1	0.008345	11157910	11158916	-	5461	downstream	AT3G29187	transposable_element_gene	None	None	None	ID=AT3G29187;Note=transposable_element_gene;Name=AT3G29187;Derives_from=AT3TE46395
gwas_ABA_Mean(LRR).csv	3	11153455	2.41465e-06	5.61715	5.471	1	0.008345	11157910	11158916	-	5461	downstream	AT3G29187.1	mRNA_TE_gene	None	None	transposable element gene	non-LTR retrotransposon family (LINE), has a 9.2e-08 P-value blast match to GB:NP_038602 L1 repeat, Tf subfamily, member 18 (LINE-element) (Mus musculus)
gwas_ABA_Mean(LRR).csv	3	11153455	2.41465e-06	5.61715	5.471	1	0.008345	11159373	11163336	-	9881	downstream	AT3G29190	gene	None	None	None	ID=AT3G29190;Note=protein_coding_gene;Name=AT3G29190
gwas_ABA_Mean(LRR).csv	3	11153455	2.41465e-06	5.61715	5.471	1	0.008345	11159373	11163336	-	9881	downstream	AT3G29190.1	mRNA	None	None	Terpenoid cyclases/Protein prenyltransferases superfamily protein	Terpenoid cyclases/Protein prenyltransferases superfamily protein; FUNCTIONS IN: lyase activity, magnesium ion binding; INVOLVED IN: metabolic process; CONTAINS InterPro DOMAIN/s: Terpene synthase, metal-binding domain (InterPro:IPR005630), Terpenoid synthase (InterPro:IPR008949), Terpenoid cylases/protein prenyltransferase alpha-alpha toroid (InterPro:IPR008930), Terpene synthase-like (InterPro:…
gwas_ABA_Mean(LRR).csv	5	8243957	2.43088e-06	5.61424	5.471	1	0.008345	8230942	8234150	-	-9807	upstream	AT5G24240	gene	None	None	None	ID=AT5G24240;Note=protein_coding_gene;Name=AT5G24240
gwas_ABA_Mean(LRR).csv	5	8243957	2.43088e-06	5.61424	5.471	1	0.008345	8230942	8234150	-	-9807	upstream	AT5G24240.1	mRNA	None	None	Phosphatidylinositol 3- and 4-kinase ;Ubiquitin family protein	Phosphatidylinositol 3- and 4-kinase ;Ubiquitin family protein; FUNCTIONS IN: inositol or phosphatidylinositol kinase activity, phosphotransferase activity, alcohol group as acceptor; LOCATED IN: peroxisome; EXPRESSED IN: 11 plant structures; EXPRESSED DURING: 6 growth stages; CONTAINS InterPro DOMAIN/s: Phosphatidylinositol 3-/4-kinase, catalytic (InterPro:IPR000403), Ubiquitin (InterPro:IPR0006…
gwas_ABA_Mean(LRR).csv	5	8243957	2.43088e-06	5.61424	5.471	1	0.008345	8233696	8234652	-	-9305	upstream	AT5G24250	gene	None	None	None	ID=AT5G24250;Note=protein_coding_gene;Name=AT5G24250
gwas_ABA_Mean(LRR).csv	5	8243957	2.43088e-06	5.61424	5.471	1	0.008345	8233696	8234652	-	-9305	upstream	AT5G24250.1	mRNA	None	None		unknown protein; Has 1807 Blast hits to 1807 proteins in 277 species: Archae - 0; Bacteria - 0; Metazoa - 736; Fungi - 347; Plants - 385; Viruses - 0; Other Eukaryotes - 339 (source: NCBI BLink).
gwas_ABA_Mean(LRR).csv	5	8243957	2.43088e-06	5.61424	5.471	1	0.008345	8234723	8238244	-	-5713	upstream	AT5G24260	gene	None	None	None	ID=AT5G24260;Note=protein_coding_gene;Name=AT5G24260
gwas_ABA_Mean(LRR).csv	5	8243957	2.43088e-06	5.61424	5.471	1	0.008345	8234723	8238244	-	-5713	upstream	AT5G24260.1	mRNA	None	None	prolyl oligopeptidase family protein	prolyl oligopeptidase family protein; FUNCTIONS IN: serine-type peptidase activity; INVOLVED IN: proteolysis; LOCATED IN: membrane; EXPRESSED IN: 22 plant structures; EXPRESSED DURING: 13 growth stages; CONTAINS InterPro DOMAIN/s: Peptidase S9, prolyl oligopeptidase, catalytic domain (InterPro:IPR001375), Peptidase S9B, dipeptidylpeptidase IV N-terminal (InterPro:IPR002469); BEST Arabidopsis thal…
gwas_ABA_Mean(LRR).csv	5	8243957	2.43088e-06	5.61424	5.471	1	0.008345	8238534	8243357	-	-600	upstream	AT5G24270	gene	SOS3	SALT OVERLY SENSITIVE 3	None	ID=AT5G24270;Note=protein_coding_gene;Name=AT5G24270
gwas_ABA_Mean(LRR).csv	5	8243957	2.43088e-06	5.61424	5.471	1	0.008345	8238534	8240366	-	-3591	upstream	AT5G24270.1	mRNA	SOS3	SALT OVERLY SENSITIVE 3	Calcium-binding EF-hand family protein	SALT OVERLY SENSITIVE 3 (SOS3); CONTAINS InterPro DOMAIN/s: Recoverin (InterPro:IPR001125), EF-HAND 2 (InterPro:IPR018249), Calcineurin B protein (InterPro:IPR015757), EF-hand-like domain (InterPro:IPR011992), Calcium-binding EF-hand (InterPro:IPR002048); BEST Arabidopsis thaliana protein match is: calcineurin B-like protein 8 (TAIR:AT1G64480.1); Has 1807 Blast hits to 1807 proteins in 277 specie…
gwas_ABA_Mean(LRR).csv	5	8243957	2.43088e-06	5.61424	5.471	1	0.008345	8238534	8243357	-	-600	upstream	AT5G24270.2	mRNA	SOS3	SALT OVERLY SENSITIVE 3	Calcium-binding EF-hand family protein	SALT OVERLY SENSITIVE 3 (SOS3); CONTAINS InterPro DOMAIN/s: Recoverin (InterPro:IPR001125), EF-HAND 2 (InterPro:IPR018249), Calcineurin B protein (InterPro:IPR015757), EF-hand-like domain (InterPro:IPR011992), Calcium-binding EF-hand (InterPro:IPR002048); BEST Arabidopsis thaliana protein match is: calcineurin B-like protein 8 (TAIR:AT1G64480.1).
gwas_ABA_Mean(LRR).csv	5	8243957	2.43088e-06	5.61424	5.471	1	0.008345	8251378	8262154	-	18197	downstream	AT5G24280	gene	GMI1	GAMMA-IRRADIATION AND MITOMYCIN C INDUCED 1	None	ID=AT5G24280;Note=protein_coding_gene;Name=AT5G24280
gwas_ABA_Mean(LRR).csv	5	8243957	2.43088e-06	5.61424	5.471	1	0.008345	8251378	8262154	-	18197	downstream	AT5G24280.1	mRNA	GMI1	GAMMA-IRRADIATION AND MITOMYCIN C INDUCED 1	gamma-irradiation and mitomycin c induced 1	GAMMA-IRRADIATION AND MITOMYCIN C INDUCED 1 (GMI1); BEST Arabidopsis thaliana protein match is: defective in meristem silencing 3 (TAIR:AT3G49250.1); Has 114 Blast hits to 102 proteins in 24 species: Archae - 0; Bacteria - 7; Metazoa - 8; Fungi - 4; Plants - 91; Viruses - 0; Other Eukaryotes - 4 (source: NCBI BLink).
gwas_ABA_Mean(LRR).csv	3	15049139	2.56218e-06	5.59139	5.471	1	0.008652	15038985	15043310	+	-10154	downstream	AT3G42996	transposable_element_gene	None	None	None	ID=AT3G42996;Note=transposable_element_gene;Name=AT3G42996;Derives_from=AT3TE61295
gwas_ABA_Mean(LRR).csv	3	15049139	2.56218e-06	5.59139	5.471	1	0.008652	15038985	15043310	+	-10154	downstream	AT3G42996.1	mRNA_TE_gene	None	None	transposable element gene	gypsy-like retrotransposon family, has a 1.4e-235 P-value blast match to GB:AAD27547 polyprotein (Gypsy_Ty3-element) (Oryza sativa subsp. indica)
gwas_ABA_Mean(LRR).csv	3	15049139	2.56218e-06	5.59139	5.471	1	0.008652	15048332	15048949	+	-807	downstream	AT3G43005	transposable_element_gene	None	None	None	ID=AT3G43005;Note=transposable_element_gene;Name=AT3G43005;Derives_from=AT3TE61315
gwas_ABA_Mean(LRR).csv	3	15049139	2.56218e-06	5.59139	5.471	1	0.008652	15048332	15048949	+	-807	downstream	AT3G43005.1	mRNA_TE_gene	None	None	transposable element gene	Mutator-like transposase family, has a 1.3e-32 P-value blast match to O22273 /233-373 Pfam PF03108 MuDR family transposase (MuDr-element domain)
gwas_ABA_Mean(LRR).csv	3	15049139	2.56218e-06	5.59139	5.471	1	0.008652	15052579	15057585	+	3440	upstream	AT3G43020	transposable_element_gene	None	None	None	ID=AT3G43020;Note=transposable_element_gene;Name=AT3G43020;Derives_from=AT3TE61335
gwas_ABA_Mean(LRR).csv	3	15049139	2.56218e-06	5.59139	5.471	1	0.008652	15052579	15057585	+	3440	upstream	AT3G43020.1	mRNA_TE_gene	None	None	transposable element gene	pseudogene, hypothetical protein, predicted proteins, Arabidopsis thaliana
gwas_ABA_Mean(LRR).csv	3	15049139	2.56218e-06	5.59139	5.471	1	0.008652	15044243	15044368	+	-4896	downstream	sORF4525	sorf	None	None	None	sORF4525.1;protein_coding
gwas_ABA_Mean(LRR).csv	3	15049139	2.56218e-06	5.59139	5.471	1	0.008652	15051208	15051303	+	2069	upstream	sORF4526	sorf	None	None	None	sORF4526.1;protein_coding
gwas_ABA_Mean(LRR).csv	3	15049139	2.56218e-06	5.59139	5.471	1	0.008652	15044566	15046814	-	-2325	upstream	AT3G43000	transposable_element_gene	None	None	None	ID=AT3G43000;Note=transposable_element_gene;Name=AT3G43000;Derives_from=AT3TE61290
gwas_ABA_Mean(LRR).csv	3	15049139	2.56218e-06	5.59139	5.471	1	0.008652	15044566	15046814	-	-2325	upstream	AT3G43000.1	mRNA_TE_gene	None	None	transposable element gene	pseudogene, hypothetical protein
gwas_ABA_Mean(LRR).csv	3	15049139	2.56218e-06	5.59139	5.471	1	0.008652	15058239	15058928	-	9789	downstream	AT3G43025	transposable_element_gene	None	None	None	ID=AT3G43025;Note=transposable_element_gene;Name=AT3G43025;Derives_from=AT3TE61375
gwas_ABA_Mean(LRR).csv	3	15049139	2.56218e-06	5.59139	5.471	1	0.008652	15058239	15058928	-	9789	downstream	AT3G43025.1	mRNA_TE_gene	None	None	transposable element gene	pseudogene, hypothetical protein
gwas_ABA_Mean(LRR).csv	1	2439854	2.82428e-06	5.54909	5.471	1	0.00909	2437330	2439665	+	-2524	downstream	AT1G07890	gene	MEE6	maternal effect embryo arrest 6	None	ID=AT1G07890;Note=protein_coding_gene;Name=AT1G07890
gwas_ABA_Mean(LRR).csv	1	2439854	2.82428e-06	5.54909	5.471	1	0.00909	2437330	2439665	+	-2524	downstream	AT1G07890.1	mRNA	MEE6	maternal effect embryo arrest 6	ascorbate peroxidase 1	ascorbate peroxidase 1 (APX1); FUNCTIONS IN: L-ascorbate peroxidase activity; INVOLVED IN: in 6 processes; LOCATED IN: cytosol, cell wall, chloroplast, plasma membrane, chloroplast stroma; EXPRESSED IN: 27 plant structures; EXPRESSED DURING: 16 growth stages; CONTAINS InterPro DOMAIN/s: Haem peroxidase (InterPro:IPR010255), Plant ascorbate peroxidase (InterPro:IPR002207), Peroxidases heam-ligand …
gwas_ABA_Mean(LRR).csv	1	2439854	2.82428e-06	5.54909	5.471	1	0.00909	2437437	2439665	+	-2417	downstream	AT1G07890.2	mRNA	MEE6	maternal effect embryo arrest 6	ascorbate peroxidase 1	ascorbate peroxidase 1 (APX1); FUNCTIONS IN: L-ascorbate peroxidase activity; INVOLVED IN: in 6 processes; LOCATED IN: cytosol, cell wall, chloroplast, plasma membrane; EXPRESSED IN: 27 plant structures; EXPRESSED DURING: 16 growth stages; CONTAINS InterPro DOMAIN/s: Haem peroxidase (InterPro:IPR010255), Plant ascorbate peroxidase (InterPro:IPR002207), Peroxidases heam-ligand binding site (InterP…
gwas_ABA_Mean(LRR).csv	1	2439854	2.82428e-06	5.54909	5.471	1	0.00909	2437725	2439665	+	-2129	downstream	AT1G07890.3	mRNA	MEE6	maternal effect embryo arrest 6	ascorbate peroxidase 1	ascorbate peroxidase 1 (APX1); FUNCTIONS IN: L-ascorbate peroxidase activity; INVOLVED IN: in 6 processes; LOCATED IN: cytosol, cell wall, chloroplast, plasma membrane; EXPRESSED IN: 27 plant structures; EXPRESSED DURING: 16 growth stages; CONTAINS InterPro DOMAIN/s: Haem peroxidase (InterPro:IPR010255), Plant ascorbate peroxidase (InterPro:IPR002207), Peroxidases heam-ligand binding site (InterP…
gwas_ABA_Mean(LRR).csv	1	2439854	2.82428e-06	5.54909	5.471	1	0.00909	2437478	2439665	+	-2376	downstream	AT1G07890.4	mRNA	MEE6	maternal effect embryo arrest 6	ascorbate peroxidase 1	ascorbate peroxidase 1 (APX1); FUNCTIONS IN: L-ascorbate peroxidase activity; INVOLVED IN: in 6 processes; LOCATED IN: cytosol, cell wall, chloroplast, plasma membrane; EXPRESSED IN: 27 plant structures; EXPRESSED DURING: 16 growth stages; CONTAINS InterPro DOMAIN/s: Haem peroxidase (InterPro:IPR010255), Plant ascorbate peroxidase (InterPro:IPR002207), Peroxidases heam-ligand binding site (InterP…
gwas_ABA_Mean(LRR).csv	1	2439854	2.82428e-06	5.54909	5.471	1	0.00909	2437478	2439665	+	-2376	downstream	AT1G07890.5	mRNA	MEE6	maternal effect embryo arrest 6	ascorbate peroxidase 1	ascorbate peroxidase 1 (APX1); FUNCTIONS IN: L-ascorbate peroxidase activity; INVOLVED IN: in 6 processes; LOCATED IN: cytosol, cell wall, chloroplast, plasma membrane; EXPRESSED IN: 27 plant structures; EXPRESSED DURING: 16 growth stages; CONTAINS InterPro DOMAIN/s: Haem peroxidase (InterPro:IPR010255), Plant ascorbate peroxidase (InterPro:IPR002207), Peroxidases heam-ligand binding site (InterP…
gwas_ABA_Mean(LRR).csv	1	2439854	2.82428e-06	5.54909	5.471	1	0.00909	2437330	2439665	+	-2524	downstream	AT1G07890.6	mRNA	MEE6	maternal effect embryo arrest 6	ascorbate peroxidase 1	ascorbate peroxidase 1 (APX1); FUNCTIONS IN: L-ascorbate peroxidase activity; INVOLVED IN: response to reactive oxygen species, response to salt stress, response to heat, hydrogen peroxide catabolic process, embryo development ending in seed dormancy; LOCATED IN: cytosol, chloroplast, plasma membrane; EXPRESSED IN: 26 plant structures; EXPRESSED DURING: 16 growth stages; CONTAINS InterPro DOMAIN/…
gwas_ABA_Mean(LRR).csv	1	2439854	2.82428e-06	5.54909	5.471	1	0.00909	2437478	2439665	+	-2376	downstream	AT1G07890.7	mRNA	MEE6	maternal effect embryo arrest 6	ascorbate peroxidase 1	ascorbate peroxidase 1 (APX1); FUNCTIONS IN: L-ascorbate peroxidase activity; INVOLVED IN: response to reactive oxygen species, response to salt stress, response to heat, hydrogen peroxide catabolic process, embryo development ending in seed dormancy; LOCATED IN: cytosol, chloroplast, plasma membrane; EXPRESSED IN: 26 plant structures; EXPRESSED DURING: 16 growth stages; CONTAINS InterPro DOMAIN/…
gwas_ABA_Mean(LRR).csv	1	2439854	2.82428e-06	5.54909	5.471	1	0.00909	2437560	2439665	+	-2294	downstream	AT1G07890.8	mRNA	MEE6	maternal effect embryo arrest 6	ascorbate peroxidase 1	ascorbate peroxidase 1 (APX1); FUNCTIONS IN: L-ascorbate peroxidase activity; INVOLVED IN: response to reactive oxygen species, response to salt stress, response to heat, hydrogen peroxide catabolic process, embryo development ending in seed dormancy; LOCATED IN: cytosol, chloroplast, plasma membrane; EXPRESSED IN: 26 plant structures; EXPRESSED DURING: 16 growth stages; CONTAINS InterPro DOMAIN/…
gwas_ABA_Mean(LRR).csv	1	2439854	2.82428e-06	5.54909	5.471	1	0.00909	2442622	2443632	+	2768	upstream	AT1G07900	gene	LBD1	LOB domain-containing protein 1	None	ID=AT1G07900;Note=protein_coding_gene;Name=AT1G07900
gwas_ABA_Mean(LRR).csv	1	2439854	2.82428e-06	5.54909	5.471	1	0.00909	2442622	2443632	+	2768	upstream	AT1G07900.1	mRNA	LBD1	LOB domain-containing protein 1	LOB domain-containing protein 1	LOB domain-containing protein 1 (LBD1); CONTAINS InterPro DOMAIN/s: Lateral organ boundaries, LOB (InterPro:IPR004883); BEST Arabidopsis thaliana protein match is: LOB domain-containing protein 11 (TAIR:AT2G28500.1); Has 1035 Blast hits to 1030 proteins in 25 species: Archae - 0; Bacteria - 0; Metazoa - 0; Fungi - 0; Plants - 1035; Viruses - 0; Other Eukaryotes - 0 (source: NCBI BLink).
gwas_ABA_Mean(LRR).csv	1	2439854	2.82428e-06	5.54909	5.471	1	0.00909	2445470	2454645	+	5616	upstream	AT1G07910	gene	RNL	RNAligase	None	ID=AT1G07910;Note=protein_coding_gene;Name=AT1G07910
gwas_ABA_Mean(LRR).csv	1	2439854	2.82428e-06	5.54909	5.471	1	0.00909	2445470	2454645	+	5616	upstream	AT1G07910.1	mRNA	RNL	RNAligase	RNAligase	RNAligase (RNL); CONTAINS InterPro DOMAIN/s: tRNA ligase, phosphodiesterase, fungi (InterPro:IPR015965); Has 209 Blast hits to 196 proteins in 23 species: Archae - 0; Bacteria - 0; Metazoa - 0; Fungi - 3; Plants - 200; Viruses - 0; Other Eukaryotes - 6 (source: NCBI BLink).
gwas_ABA_Mean(LRR).csv	1	2439854	2.82428e-06	5.54909	5.471	1	0.00909	2446086	2454645	+	6232	upstream	AT1G07910.2	mRNA	RNL	RNAligase	RNAligase	RNAligase (RNL); CONTAINS InterPro DOMAIN/s: tRNA ligase, phosphodiesterase, fungi (InterPro:IPR015965); Has 209 Blast hits to 196 proteins in 23 species: Archae - 0; Bacteria - 0; Metazoa - 0; Fungi - 3; Plants - 200; Viruses - 0; Other Eukaryotes - 6 (source: NCBI BLink).
gwas_ABA_Mean(LRR).csv	1	2439854	2.82428e-06	5.54909	5.471	1	0.00909	2428773	2432057	-	-7797	upstream	AT1G07870	gene	None	None	None	ID=AT1G07870;Note=protein_coding_gene;Name=AT1G07870
gwas_ABA_Mean(LRR).csv	1	2439854	2.82428e-06	5.54909	5.471	1	0.00909	2429699	2432034	-	-7820	upstream	AT1G07870.1	mRNA	None	None	Protein kinase superfamily protein	Protein kinase superfamily protein; FUNCTIONS IN: protein serine/threonine kinase activity, protein kinase activity, kinase activity, ATP binding; INVOLVED IN: response to salt stress, N-terminal protein myristoylation; LOCATED IN: plasma membrane; EXPRESSED IN: 24 plant structures; EXPRESSED DURING: 13 growth stages; CONTAINS InterPro DOMAIN/s: Protein kinase, ATP binding site (InterPro:IPR01744…
gwas_ABA_Mean(LRR).csv	1	2439854	2.82428e-06	5.54909	5.471	1	0.00909	2428773	2432057	-	-7797	upstream	AT1G07870.2	mRNA	None	None	Protein kinase superfamily protein	Protein kinase superfamily protein; FUNCTIONS IN: protein serine/threonine kinase activity, protein kinase activity, kinase activity, ATP binding; INVOLVED IN: response to salt stress; EXPRESSED IN: 23 plant structures; EXPRESSED DURING: 13 growth stages; CONTAINS InterPro DOMAIN/s: Protein kinase, ATP binding site (InterPro:IPR017441), Serine/threonine-protein kinase domain (InterPro:IPR002290),…
gwas_ABA_Mean(LRR).csv	1	2439854	2.82428e-06	5.54909	5.471	1	0.00909	2434030	2435763	-	-4091	upstream	AT1G07880	gene	ATMPK13	None	None	ID=AT1G07880;Note=protein_coding_gene;Name=AT1G07880
gwas_ABA_Mean(LRR).csv	1	2439854	2.82428e-06	5.54909	5.471	1	0.00909	2434030	2435763	-	-4091	upstream	AT1G07880.1	mRNA	ATMPK13	None	Protein kinase superfamily protein	ATMPK13; CONTAINS InterPro DOMAIN/s: Protein kinase, ATP binding site (InterPro:IPR017441), Serine/threonine-protein kinase domain (InterPro:IPR002290), Serine/threonine-protein kinase-like domain (InterPro:IPR017442), Serine/threonine-protein kinase, active site (InterPro:IPR008271), Protein kinase-like domain (InterPro:IPR011009), MAP kinase, conserved site (InterPro:IPR003527), Protein kinase,…
gwas_ABA_Mean(LRR).csv	1	2439854	2.82428e-06	5.54909	5.471	1	0.00909	2434059	2435745	-	-4109	upstream	AT1G07880.2	mRNA	ATMPK13	None	Protein kinase superfamily protein	ATMPK13; CONTAINS InterPro DOMAIN/s: Protein kinase, ATP binding site (InterPro:IPR017441), Serine/threonine-protein kinase domain (InterPro:IPR002290), JNK MAP kinase (InterPro:IPR008351), Serine/threonine-protein kinase-like domain (InterPro:IPR017442), Protein kinase-like domain (InterPro:IPR011009), Serine/threonine-protein kinase, active site (InterPro:IPR008271), MAP kinase, conserved site …
gwas_ABA_Mean(LRR).csv	1	2439854	2.82428e-06	5.54909	5.471	1	0.00909	2436467	2436959	-	-2895	upstream	AT1G07885	gene	None	None	None	ID=AT1G07885;Note=protein_coding_gene;Name=AT1G07885
gwas_ABA_Mean(LRR).csv	1	2439854	2.82428e-06	5.54909	5.471	1	0.00909	2436467	2436959	-	-2895	upstream	AT1G07885.1	mRNA	None	None		unknown protein; FUNCTIONS IN: molecular_function unknown; INVOLVED IN: biological_process unknown; LOCATED IN: cellular_component unknown; Has 0 Blast hits to 0 proteins in 0 species (source: NCBI BLink).
gwas_ABA_Mean(LRR).csv	1	2439854	2.82428e-06	5.54909	5.471	1	0.00909	2443971	2444123	-	4269	downstream	AT1G07901	gene	None	None	None	ID=AT1G07901;Note=protein_coding_gene;Name=AT1G07901
gwas_ABA_Mean(LRR).csv	1	2439854	2.82428e-06	5.54909	5.471	1	0.00909	2443971	2444123	-	4269	downstream	AT1G07901.1	mRNA	None	None		unknown protein; Has 30201 Blast hits to 17322 proteins in 780 species: Archae - 12; Bacteria - 1396; Metazoa - 17338; Fungi - 3422; Plants - 5037; Viruses - 0; Other Eukaryotes - 2996 (source: NCBI BLink).
gwas_ABA_Mean(LRR).csv	1	2439731	2.82431e-06	5.54909	5.471	1	0.00909	2437330	2439665	+	-2401	downstream	AT1G07890	gene	MEE6	maternal effect embryo arrest 6	None	ID=AT1G07890;Note=protein_coding_gene;Name=AT1G07890
gwas_ABA_Mean(LRR).csv	1	2439731	2.82431e-06	5.54909	5.471	1	0.00909	2437330	2439665	+	-2401	downstream	AT1G07890.1	mRNA	MEE6	maternal effect embryo arrest 6	ascorbate peroxidase 1	ascorbate peroxidase 1 (APX1); FUNCTIONS IN: L-ascorbate peroxidase activity; INVOLVED IN: in 6 processes; LOCATED IN: cytosol, cell wall, chloroplast, plasma membrane, chloroplast stroma; EXPRESSED IN: 27 plant structures; EXPRESSED DURING: 16 growth stages; CONTAINS InterPro DOMAIN/s: Haem peroxidase (InterPro:IPR010255), Plant ascorbate peroxidase (InterPro:IPR002207), Peroxidases heam-ligand …
gwas_ABA_Mean(LRR).csv	1	2439731	2.82431e-06	5.54909	5.471	1	0.00909	2437437	2439665	+	-2294	downstream	AT1G07890.2	mRNA	MEE6	maternal effect embryo arrest 6	ascorbate peroxidase 1	ascorbate peroxidase 1 (APX1); FUNCTIONS IN: L-ascorbate peroxidase activity; INVOLVED IN: in 6 processes; LOCATED IN: cytosol, cell wall, chloroplast, plasma membrane; EXPRESSED IN: 27 plant structures; EXPRESSED DURING: 16 growth stages; CONTAINS InterPro DOMAIN/s: Haem peroxidase (InterPro:IPR010255), Plant ascorbate peroxidase (InterPro:IPR002207), Peroxidases heam-ligand binding site (InterP…
gwas_ABA_Mean(LRR).csv	1	2439731	2.82431e-06	5.54909	5.471	1	0.00909	2437725	2439665	+	-2006	downstream	AT1G07890.3	mRNA	MEE6	maternal effect embryo arrest 6	ascorbate peroxidase 1	ascorbate peroxidase 1 (APX1); FUNCTIONS IN: L-ascorbate peroxidase activity; INVOLVED IN: in 6 processes; LOCATED IN: cytosol, cell wall, chloroplast, plasma membrane; EXPRESSED IN: 27 plant structures; EXPRESSED DURING: 16 growth stages; CONTAINS InterPro DOMAIN/s: Haem peroxidase (InterPro:IPR010255), Plant ascorbate peroxidase (InterPro:IPR002207), Peroxidases heam-ligand binding site (InterP…
gwas_ABA_Mean(LRR).csv	1	2439731	2.82431e-06	5.54909	5.471	1	0.00909	2437478	2439665	+	-2253	downstream	AT1G07890.4	mRNA	MEE6	maternal effect embryo arrest 6	ascorbate peroxidase 1	ascorbate peroxidase 1 (APX1); FUNCTIONS IN: L-ascorbate peroxidase activity; INVOLVED IN: in 6 processes; LOCATED IN: cytosol, cell wall, chloroplast, plasma membrane; EXPRESSED IN: 27 plant structures; EXPRESSED DURING: 16 growth stages; CONTAINS InterPro DOMAIN/s: Haem peroxidase (InterPro:IPR010255), Plant ascorbate peroxidase (InterPro:IPR002207), Peroxidases heam-ligand binding site (InterP…
gwas_ABA_Mean(LRR).csv	1	2439731	2.82431e-06	5.54909	5.471	1	0.00909	2437478	2439665	+	-2253	downstream	AT1G07890.5	mRNA	MEE6	maternal effect embryo arrest 6	ascorbate peroxidase 1	ascorbate peroxidase 1 (APX1); FUNCTIONS IN: L-ascorbate peroxidase activity; INVOLVED IN: in 6 processes; LOCATED IN: cytosol, cell wall, chloroplast, plasma membrane; EXPRESSED IN: 27 plant structures; EXPRESSED DURING: 16 growth stages; CONTAINS InterPro DOMAIN/s: Haem peroxidase (InterPro:IPR010255), Plant ascorbate peroxidase (InterPro:IPR002207), Peroxidases heam-ligand binding site (InterP…
gwas_ABA_Mean(LRR).csv	1	2439731	2.82431e-06	5.54909	5.471	1	0.00909	2437330	2439665	+	-2401	downstream	AT1G07890.6	mRNA	MEE6	maternal effect embryo arrest 6	ascorbate peroxidase 1	ascorbate peroxidase 1 (APX1); FUNCTIONS IN: L-ascorbate peroxidase activity; INVOLVED IN: response to reactive oxygen species, response to salt stress, response to heat, hydrogen peroxide catabolic process, embryo development ending in seed dormancy; LOCATED IN: cytosol, chloroplast, plasma membrane; EXPRESSED IN: 26 plant structures; EXPRESSED DURING: 16 growth stages; CONTAINS InterPro DOMAIN/…
[truncated: 671 more rows]

## Sheet: Supplemental Table 7
Supplemental Table 7. List of ABA bona fide genes
Locus Name	TAIR accession	Object Name	relationship type	GO term	GO ID	TAIR Keyword ID	Aspect	GOslim term	Evidence code	Evidence description	Evidence with	Reference	Annotator	Date annotated
[truncated: 459 more rows]

## Sheet: Supplemental Table 8
Supplemental Table 8. List of primer pairs used for qRT-PCR
Gene	Sequence	Forward (5’→3’)	Reverse (5’→3’)
[truncated: 8 more rows]

## Sheet: Supplemental Table 9
ACC_ID	Mean(P)_ABA	Mean(R)_ABA	Mean(LRL)_ABA	Mean(LR.no)_ABA	Mean(P2)_ABA	Mean(LRD_P)_ABA	Mean(LRD_R)_ABA	Mean(TLRL)_ABA	Mean(TRL)_ABA	Mean(LRR)_ABA	Mean(P)_C	Mean(R)_C	Mean(LRL)_C	Mean(LR.no)_C	Mean(P2)_C	Mean(LRD_P)_C	Mean(LRD_R)_C	Mean(TLRL)_C	Mean(TRL)_C	Mean(LRR)_C	Mean(P)_CK	Mean(R)_CK	Mean(LRL)_CK	Mean(LR.no)_CK	Mean(P2)_CK	Mean(LRD_P)_CK	Mean(LRD_R)_CK	Mean(TLRL)_CK	Mean(TRL)_CK	Mean(LRR)_CK	Mean(P)_IAA	Mean(R)_IAA	Mean(LRL)_IAA	Mean(LR.no)_IAA	Mean(P2)_IAA	Mean(LRD_P)_IAA	Mean(LRD_R)_IAA	Mean(TLRL)_IAA	Mean(TRL)_IAA	Mean(LRR)_IAA
[truncated: 192 more rows]
